# Supplementary material for: The transcriptomic fingerprint of glucoamylase over-expression in Aspergillus niger
Source: BMC Genomics. 2012 Dec 13;13:701. doi: 10.1186/1471-2164-13-701 (PMC3554566; doi:10.1186/1471-2164-13-701)
Supplement: Additional file 1 — Differentially expressed genes between B36 and N402 maltose-limited chemostat cultures. [file 1471-2164-13-701-S1.xls]

## Sheet: Sheet1
Additional file 1. All genes differentially expressed between N402 and B36 maltose-limited chemostat cultures.
Identifier			Mean	Mean	Fold change	significance
genome	chip	DSM annotation	N402	B36	B36/N402	p	FDR	Up (1) or down (-1)
An01g00080	An00g13332_at	weak similarity to hypothetical membrane protein YOR228c - Saccharomyces cerevisiae	143.599	105.85	0.737122	7.38e-05	0.000972785	-1
An01g00120	An00g05202_at	similarity to mitochondrial respiratory function protein Mrf1 - Saccharomyces cerevisiae	317.976	251.42	0.790689	0.000137392	0.00158712	-1
An01g00200	An00g11170_at	strong similarity to succinyl-CoA:3-ketoacid-CoA transferase SCOT - Homo sapiens	330.818	212.318	0.641797	2.43e-06	5.97e-05	-1
An01g00220	An00g08772_at	strong similarity to hypothetical membrane protein YJR124c - Saccharomyces cerevisiae [truncated ORF]	74.9095	117.074	1.56288	3.23e-05	0.000501405	1
An01g00290	An00g06224_at	similarity to hypothetical protein encoded by An17g00430 - Aspergillus niger	597.305	361.38	0.605017	3.32e-07	1.22e-05	-1
An01g00340	An00g09275_at	strong similarity to hypothetical protein SPCC320.08 - Schizosaccharomyces pombe	344.41	435.297	1.26389	0.000525692	0.00478198	1
An01g00370	An00g07170_at	strong similarity to aspergillopepsin apnS - Aspergillus phoenicis	70.0526	37.9813	0.542183	4.96e-06	0.000105374	-1
An01g00460	An00g01242_at	hypothetical protein	571.274	403.007	0.705453	0.000332944	0.00329126	-1
An01g00560	An00g09725_at	strong similarity to signal peptidase subunit Sec11 - Saccharomyces cerevisiae	781.441	1440.15	1.84293	5.7e-07	1.84e-05	1
An01g00820	An00g10802_at	strong similarity to quinate transport protein qutD - Aspergillus nidulans	29.0558	37.9912	1.30752	4.46e-05	0.000651008	1
An01g01070	An00g09037_at	strong similarity to hypothetical protein BAB09014.1 - Arabidopsis thaliana	24.4346	30.8447	1.26233	0.000187048	0.00202807	1
An01g01160	An00g05449_at	similarity to phosphinothricin N-acetyltransferase pat - Streptomyces viridochromogenes	466.762	701.491	1.50289	5.78e-05	0.000799992	1
An01g01240	An00g04319_at	similarity to HC-toxin efflux pump TOXA - Cochliobolus carbonum [truncated ORF]	40.5736	29.12	0.717708	6.13e-06	0.000126026	-1
An01g01380	An00g03857_at	similarity to beta transducin-like protein het-e - Podospora anserina	155.778	227.991	1.46357	5.4e-05	0.000758898	1
An01g01400	An00g08817_at	strong similarity to hypothetical protein encoded by slr0318 - Synechocystis sp.	173.999	227.888	1.3097	4.09e-05	0.000608323	1
An01g01540	An00g07029_at	strong similarity to alpha,alpha-trehalase treA - Aspergillus nidulans	367.477	258.999	0.704803	0.000104148	0.0012795	-1
An01g01550	An00g07407_at	strong similarity to catalase cat1 - Aspergillus fumigatus	48.5818	29.0699	0.598371	9.16e-06	0.000174943	-1
An01g01630	An00g08923_at	strong similarity to hypothetical protein encoded by An09g00510 - Aspergillus niger	66.6354	95.1424	1.42781	3.95e-05	0.000592155	1
An01g01720	An00g07302_at	strong similarity to bleomycin hydrolase Blh1 - Saccharomyces cerevisiae	37.9052	25.0214	0.660103	8.34e-06	0.000162513	-1
An01g01740	An00g13942_at	weak similarity to troponin C - Caenorhabditis elegans	105.672	40.9629	0.387642	6.78e-07	2.13e-05	-1
An01g01750	An00g00033_at	similarity to lysosomal protease CLN2 - Rattus norvegicus	108.925	35.504	0.325949	1.8e-08	1.26e-06	-1
An01g01820	An00g00165_at	catalase R catR - Aspergillus niger	76.7825	41.7025	0.543125	3.21e-08	2.02e-06	-1
An01g01830	An00g07412_at	strong similarity to catalase/peroxidase cpeB - Streptomyces reticuli	1031.5	422.839	0.409925	2.71e-10	5.05e-08	-1
An01g02240	An00g03585_at	similarity to 1-aminocyclopropane-1-carboxylic acid oxidase - Cucumis sativus	149.42	94.19	0.630369	2.19e-05	0.00036304	-1
An01g02340	An00g10766_at	strong similarity to hypothetical short chain dehydrogenase SPAC521.03 - Schizosaccharomyces pombe	1063.36	786.987	0.740094	3.38e-05	0.000521871	-1
An01g02370	An00g11026_at	strong similarity to siderophore biosynthesis repressor sREA - Aspergillus nidulans	73.2982	48.6889	0.664258	4.22e-05	0.000622054	-1
An01g02430	An00g07881_at	strong similarity to D-amino-acid oxidase DAO - Fusarium solani	477.743	370.04	0.774558	0.00028012	0.00283817	-1
An01g02460	An00g12990_at	strong similarity to hypothetical protein EAA66045.1 - Aspergillus nidulans	100.412	254.767	2.53722	3.88e-09	3.75e-07	1
An01g02640	An00g10119_at	strong similarity to O-methyltransferase B omtB - Aspergillus parasiticus	134.116	649.781	4.84491	3.33e-10	5.76e-08	1
An01g02660	An00g08877_at	strong similarity to hypothetical protein encoded by An03g05810 - Aspergillus niger	125.51	463.375	3.69193	3.1e-11	1.1e-08	1
An01g02670	An00g09138_at	strong similarity to hypothetical protein scn1p - Schizosaccharomyces pombe	38.3301	54.103	1.4115	5.62e-05	0.00078164	1
An01g02690	An00g09207_at	strong similarity to hypothetical protein SPAC6G10.03c - Schizosaccharomyces pombe	163.926	217.207	1.32503	2.83e-05	0.000450502	1
An01g02760	An00g13079_at	weak similarity to killer toxin Khr - Saccharomyces cerevisiae	26.1688	42.6053	1.62809	1.17e-06	3.33e-05	1
An01g02860	An00g04878_at	similarity to hypothetical protein SPBC651.03c - Schizosaccharomyces pombe	249.024	157.605	0.632891	1.17e-06	3.33e-05	-1
An01g02870	An00g04809_at	similarity to hypothetical protein SPAC227.06 - Schizosaccharomyces pombe	555.952	759.77	1.36661	0.000142498	0.0016331	1
An01g02920	An00g04753_at	similarity to hypothetical protein PA5145 - Pseudomonas aeruginosa	174.63	138.594	0.793646	0.000477913	0.0044307	-1
An01g02970	An00g06723_at	strong similarity to 3-carboxy-cis,cis-muconate cycloisomerase pcaB - Bradyrhizobium japonicum	23.5454	16.5958	0.704845	8.31e-05	0.00107149	-1
An01g03090	An00g06619_at	strong similarity to 1,3-beta-glucanosyltransferase gel1 - Aspergillus fumigatus	128.992	100.623	0.780069	0.000202482	0.00216333	-1
An01g03150	An00g00241_at	strong similarity to hypothetical protein EAA66565.1 - Aspergillus nidula	150.698	213.747	1.41838	1.41e-05	0.00025267	1
An01g03190	An00g05854_at	similarity to protein Sec3 - Saccharomyces cerevisiae	94.1625	121.943	1.29503	7.93e-05	0.00103238	1
An01g03290	An00g13100_x_at	weak similarity to hypothetical lipoprotein nlpD - Synechocystis sp. [truncated ORF]	51.0281	30.4049	0.595847	0.000227659	0.00239355	-1
An01g03290	An00g13100_at	weak similarity to hypothetical lipoprotein nlpD - Synechocystis sp. [truncated ORF]	51.9667	25.807	0.496608	8.29e-06	0.000161699	-1
An01g03350	An00g07331_at	strong similarity to C-8 sterol isomerase erg-1 - Neurospora crassa	289.195	400.992	1.38658	0.000136857	0.0015836	1
An01g03550	An00g12056_at	strong similarity to urease URE1 - Cryptococcus neoformans	183.083	139.453	0.761692	0.000409785	0.0039193	-1
An01g03600	An00g12334_at	weak similarity to casein kinase 1 cki1p - Schizosaccharomyces pombe	249.338	355.12	1.42425	8.41e-06	0.000163576	1
An01g03810	An00g04359_at	similarity to hypothetical HIT-like protein - Rhodococcus sp.	87.3583	66.2444	0.758307	5.25e-05	0.000743517	-1
An01g03820	An00g08107_at	strong similarity to ER protein-translocation complex subunit Sbh2 - Saccharomyces cerevisiae	1794.04	2905.42	1.61949	2.6e-06	6.33e-05	1
An01g03930	An00g10558_at	strong similarity to proliferating cell nuclear antigen pcn1p - Schizosaccharomyces pombe	1355.91	1741.59	1.28444	0.000159749	0.0017843	1
An01g04040	An00g03557_at	secretion-associated GTP-binding protein sarA - Aspergillus niger	1353.29	1715.84	1.2679	0.000199326	0.002133	1
An01g04100	An00g09909_at	strong similarity to multidrug resistance protein MDR - Bacillus subtilis	25.9501	19.9598	0.769162	0.000100242	0.00124415	-1
An01g04120	An00g10312_at	strong similarity to phosphoprotein phosphatase bimG - Aspergillus nidulans [truncated ORF]	337.8	429.017	1.27003	0.000244834	0.00255259	1
An01g04260	An00g07851_at	strong similarity to cytosine deaminase FCA1 - Candida albicans	180.65	121.797	0.674212	1.53e-05	0.000270414	-1
An01g04320	An00g07626_at	strong similarity to COPII vesicle coat component protein Erv46 - Saccharomyces cerevisiae	1318.06	2794.3	2.12	7.61e-09	6.57e-07	1
An01g04530	An00g05162_at	similarity to hypothetical MAP3K protein kinase-like protein MLD14.3 - Arabidopsis thaliana	83.3259	51.6248	0.619553	7.37e-07	2.28e-05	-1
An01g04600	An00g03054_at	PDI related protein A prpA - Aspergillus niger	656.377	1367.46	2.08334	2.21e-09	2.4e-07	1
An01g04610	An00g03256_at	similarity to hypothetical protein CAE76271.1 - Neurospora crassa	195.039	245.13	1.25683	0.000482665	0.00445482	1
An01g04720	An00g07981_at	strong similarity to DNA primase large subunit Pri2 - Saccharomyces cerevisiae	224.285	319.804	1.42588	2.97e-05	0.000466161	1
An01g04730	An00g10970_at	strong similarity to secretory protein Sec23 - Saccharomyces cerevisiae	858.635	1388.7	1.61733	2.83e-07	1.08e-05	1
An01g05030	An00g10197_at	strong similarity to oxidoreductase OXRD-8 from patent WO200071679-A2 - Homo sapiens	381.805	264	0.691451	6.6e-06	0.00013387	-1
An01g05200	An00g08019_at	strong similarity to DPM2 - Mus musculus	1329.1	1903.46	1.43214	4.84e-05	0.000697644	1
An01g05230	An00g08135_at	weak similarity to hypothetical protein CAE76314.1 - Neurospora crassa	1720.25	954.917	0.555105	1.01e-07	5.02e-06	-1
An01g05280	An00g08937_at	strong similarity to hypothetical protein encoded by An11g07100 - Aspergillus niger	321.288	244.395	0.760671	0.000333005	0.00329126	-1
An01g05340	An00g06622_at	strong similarity to 1,4-benzoquinone reductase qr - Phanerochaete chrysosporium	306.379	182.56	0.595865	4.45e-07	1.51e-05	-1
An01g05360	An00g06756_at	strong similarity to 42 kDa endochitinase Tham-ch - Trichoderma hamatum	368.136	158.337	0.430103	5.05e-08	2.98e-06	-1
An01g05370	An00g04566_at	similarity to hypothetical protein encoded by An09g04380 - Aspergillus niger	839.73	286.974	0.341745	2.11e-07	8.82e-06	-1
An01g05540	An00g04915_at	similarity to hypothetical protein T27E13.9 - Arabidopsis thaliana	237.052	313.579	1.32283	0.000120818	0.00143802	1
An01g05790	An00g06463_at	similarity to transport protein Uso1 - Saccharomyces cerevisiae	72.7571	101.573	1.39606	7.43e-05	0.000977125	1
An01g05800	An00g05121_at	similarity to lactone-specific esterase estf1 - Pseudomonas fluorescens	1297.67	424.05	0.326778	7.52e-10	1.01e-07	-1
An01g05810	An00g01177_at	strong similarity to hypothetical protein CAE85516.1 - Neurospora crassa	231.984	129.019	0.556155	0.000145054	0.00165716	-1
An01g05850	An00g08809_at	strong similarity to hypothetical protein AAB38299.1 - Aspergillus nidulans	123.457	90.8141	0.735595	9.49e-05	0.00118955	-1
An01g05960	An00g04025_at	similarity to cyanovirin-N CV-N - Nostoc ellipsosporum	9685.08	6322.81	0.65284	3.19e-06	7.51e-05	-1
An01g05990	An00g03830_at	similarity to ARS binding protein 2 abp2p - Schizosaccharomyces pombe	125.682	96.3773	0.766832	0.000176992	0.00194396	-1
An01g06280	An00g09446_at	strong similarity to IgE-binding protein - Aspergillus fumigatus	132.822	78.6782	0.59236	1.97e-05	0.000332442	-1
An01g06500	An00g09695_at	strong similarity to filamentous growth protein Dfg5 - Saccharomyces cerevisiae	61.1859	35.6868	0.583252	1.44e-05	0.000256324	-1
An01g06610	An00g07355_at	strong similarity to hypothetical calcium-related spray protein 1A9.60 - Neurospora crassa	950.764	655.449	0.689391	2.88e-06	6.9e-05	-1
An01g06670	An00g10229_at	strong similarity to peptidyl-prolyl isomerase FKBP-21 - Neurospora crassa	446.719	741.882	1.66074	4.71e-07	1.57e-05	1
An01g06780	An00g03725_at	similarity to actVA-ORF4-like protein A-ORFP from patent WO9911793-A1 - Homo sapiens	185.646	105.137	0.56633	4.6e-07	1.54e-05	-1
An01g06800	An00g06985_at	strong similarity to alkaline ceramidase Ypc1 - Saccharomyces cerevisiae	597.772	1011.74	1.69252	2.74e-07	1.07e-05	1
An01g06810	An00g11895_at	strong similarity to transmembrane protein from patent WO9927105-A2 - Chlamydia pneumoniae	46.3682	34.5472	0.745062	0.000289458	0.00291235	-1
An01g06820	An00g08239_at	strong similarity to fatty acid omega-hydroxylase (P450foxy) CYP505 - Fusarium oxysporum	276.26	54.8597	0.19858	9.26e-12	5.67e-09	-1
An01g06830	An00g05108_at	similarity to 3-ketosphinganine reductase Tsc10 - Saccharomyces cerevisiae	661.166	109.498	0.165614	3.38e-11	1.12e-08	-1
An01g06840	An00g06884_at	strong similarity to acid-CoA ligase Fat2 - Saccharomyces cerevisiae	623.562	134.219	0.215246	6.99e-11	1.99e-08	-1
An01g06850	An00g03639_at	similarity to 4-hydroxybutyrate dehydrogenase - Alcaligenes eutrophus	752.159	201.774	0.26826	8.52e-11	2.23e-08	-1
An01g06860	An00g08752_at	strong similarity to hypothetical protein Fum9p - Gibberella moniliformis	835.279	181.963	0.217846	2.73e-11	1.01e-08	-1
An01g06870	An00g09076_at	strong similarity to hypothetical protein Fum8p - Gibberella moniliformis	497.029	117.887	0.237184	1.03e-09	1.27e-07	-1
An01g06880	An00g04071_at	similarity to dihydroflavonol 4-reductase BAA12723.1 - Rosa hybrid cultivar	1353.06	256.469	0.189547	1.91e-11	8.44e-09	-1
An01g06890	An00g04455_at	similarity to peptide synthase pesA - Metarhizium anisopliae	1863.54	316.071	0.169608	2.13e-11	8.6e-09	-1
An01g06900	An00g13865_at	weak similarity to transcription regulator of maltose utilization amyR - Aspergillus oryzae	452.833	142.653	0.315023	1.04e-10	2.58e-08	-1
An01g06920	An00g09889_at	strong similarity to multidrug resistance protein ABCC2 - Homo sapiens	2004.16	1425.23	0.711133	7.31e-06	0.000145603	-1
An01g06930	An00g10375_at	strong similarity to polyketide synthase FUM5 - Gibberella moniliformis	455.383	179.414	0.393985	3.37e-09	3.37e-07	-1
An01g06970	An00g07887_at	strong similarity to D-arabinose dehydrogenase Ara1 - Saccharomyces cerevisiae	2818.42	2009.4	0.712953	1.94e-05	0.000329265	-1
An01g07000	An00g07321_at	strong similarity to C-14 sterol reductase Erg24 - Saccharomyces cerevisiae	747.445	1060.96	1.41945	3.18e-05	0.000495151	1
An01g07030	An00g06701_at	strong similarity to 2-ketoaldonate reductase yiaE - Escherichia coli	560.129	445.517	0.795382	0.00051746	0.00473053	-1
An01g07100	An00g11153_at	strong similarity to subunit TaGST1 from patent WO9914337-A2 - Triticum aestivum	102.545	67.7869	0.661044	8.52e-06	0.000165309	-1
An01g07140	An00g06409_at	similarity to transcription factor ntf1p - Schizosaccharomyces pombe	2058.45	2603.32	1.2647	0.000310826	0.00310804	1
An01g07150	An00g07682_at	strong similarity to cycloheximide resistance protein CYHR - Candida maltosa	266.725	396.379	1.4861	1.68e-06	4.41e-05	1
An01g07320	An00g08046_at	strong similarity to embryogenesis protein H beta 58 - Mus musculus	502.233	619.809	1.23411	0.000411783	0.00393063	1
An01g07420	An00g07663_at	strong similarity to cyclin B nimE - Aspergillus nidulans	455.117	583.054	1.28111	0.000393885	0.00379755	1
An01g07730	An00g13567_at	weak similarity to precursor of protein TcSL-2 - Toxocara cani	75.9972	107.48	1.41426	2.02e-05	0.000338902	1
An01g07830	An00g06414_at	similarity to transcription factor ste11p - Schizosaccharomyces pombe	47.9992	81.6064	1.70016	1.44e-07	6.57e-06	1
An01g07860	An00g12613_at	strong similarity to hypothetical membrane transport protein YGR125w - Saccharomyces cerevisiae	122.605	163.68	1.33502	4.22e-05	0.000622054	1
An01g07930	An00g08935_at	strong similarity to hypothetical protein encoded by An11g05030 - Aspergillus niger	27.1652	35.7883	1.31743	0.000189647	0.00204579	1
An01g08000	An00g12104_at	strong similarity to vegetative incompatibility gene het-e1 - Podospora anserina	303.832	218.575	0.719396	1.53e-05	0.000270414	-1
An01g08010	An00g09484_at	strong similarity to iron and manganese transporter Ccc1 - Saccharomyces cerevisiae	186.598	77.0521	0.41293	1.49e-09	1.72e-07	-1
An01g08020	An00g01835_at	hypothetical protein	50.6599	35.2038	0.694905	0.000199349	0.002133	-1
An01g08110	An00g07647_at	strong similarity to Cu(2+)-transporting P-type ATPase Atp7a - Mus musculus	141.995	184.988	1.30278	7.24e-05	0.000959734	1
An01g08170	An00g07984_at	strong similarity to DNA repair endonuclease rad1p - Schizosaccharomyces pombe	130.658	267.54	2.04764	1.62e-08	1.17e-06	1
An01g08180	An00g08013_at	strong similarity to DNA-repair ATPase Rad50 - Saccharomyces cerevisiae	131.498	164.426	1.25041	0.000284535	0.00287688	1
An01g08420	An00g07353_at	strong similarity to calcium-binding protein precursor cnx1p - Schizosaccharomyces pombe	2884.93	6974.83	2.41768	8.96e-10	1.13e-07	1
An01g08460	An00g10513_at	strong similarity to the mannosyltransferase Alg12 - Saccharomyces cerevisiae	66.7164	91.2965	1.36843	0.000468969	0.00435892	1
An01g08550	An00g07084_at	strong similarity to aminotriazole resistance protein Atr1 - Saccharomyces cerevisiae	38.289	111.121	2.90217	6.27e-10	9.3e-08	1
An01g08620	An00g09244_at	strong similarity to hypothetical protein SPBC2A9.05c - Schizosaccharomyces pombe	380.301	545.321	1.43392	4.56e-06	9.85e-05	1
An01g08670	An00g05377_at	similarity to nucleolin C23 - Cricetulus griseus	1443.03	2245.91	1.55638	3.2e-06	7.52e-05	1
An01g08870	An00g00063_at	strong similarity to component of COPII-coated vesicles Erv25 - Saccharomyces cerevisiae	1262.18	1755	1.39045	7.23e-06	0.000144559	1
An01g08950	An00g08624_at	strong similarity to high-affinity iron permease CaFTR2 - Candida albicans	57.6515	1229.17	21.3207	1.4e-13	2.04e-10	1
An01g08960	An00g11621_at	strong similarity to iron transport multicopper oxidase Fet3 - Candida albicans	23.2342	595.835	25.6447	1.75e-14	4.22e-11	1
An01g09020	An00g09354_at	strong similarity to hypothetical protein ymaE - Bacillus subtilis	181.786	107.498	0.591345	1.33e-06	3.67e-05	-1
An01g09220	An00g13841_at	weak similarity to tyrosinase melC2 - Streptomyces lincolnensis	2942.14	4578.41	1.55615	5.17e-05	0.000736601	1
An01g09240	An00g13741_at	weak similarity to integral membrane protein PTH11 - Magnaporthe grisea	304.169	464.269	1.52636	0.000112217	0.0013602	1
An01g09250	An00g03708_at	similarity to acetolactate synthase precursor ALS - Schizosaccharomyces pombe	23.2141	46.0353	1.98307	6.72e-08	3.7e-06	1
An01g09270	An00g09496_at	strong similarity to isocitrate lyase acuD - Aspergillus nidulans	1227.39	70.0979	0.0571112	1.78e-09	2.01e-07	-1
An01g09310	An00g03872_at	similarity to beta-ketoacyl reductase rhlG - Pseudomonas aeruginosa	310.428	243.919	0.78575	0.000134607	0.00156491	-1
An01g09550	An00g04415_at	similarity to hypothetical dihydrolipoamide dehydrogenase Rv2713 - Mycobacterium tuberculosis	30.1778	357.66	11.8517	1.04e-11	5.82e-09	1
An01g09610	An00g08378_at	strong similarity to gamma subunit of translation elongation factor eEF-1 - Homo sapiens	1042.27	755.904	0.725248	0.000164641	0.0018318	-1
An01g09780	An00g07956_at	strong similarity to D-lactate dehydrogenase ldhA - Escherichia coli [truncated ORF]	175.179	134.339	0.766867	0.000446183	0.00419551	-1
An01g09830	An00g08462_at	strong similarity to glutathione S-transferase Gtt1 - Saccharomyces cerevisiae	170.148	121.865	0.716232	0.000174817	0.00192737	-1
An01g09970	An00g13088_at	weak similarity to Lactobacillus crispatus silent surface layer protein cbsB - Lactobacillus crispatus	100.188	27.4411	0.273896	1.39e-09	1.61e-07	-1
An01g09980	An00g08577_at	strong similarity to hemolysin Asp-HS - Aspergillus fumigatus	290.397	44.3613	0.152761	2.21e-11	8.65e-09	-1
An01g10100	An00g08723_at	strong similarity to hypothetical aminotransferase SPBC1773.03c - Schizosaccharomyces pombe	57.3903	40.5752	0.707004	8.61e-06	0.000166528	-1
An01g10310	An00g00723_at	hypothetical protein	386.253	293.45	0.759736	7.42e-05	0.000976646	-1
An01g10360	An00g08627_at	strong similarity to high-affinity nicotinic acid permease Tna1 - Saccharomyces cerevisiae	570.778	339.06	0.594031	4e-06	8.96e-05	-1
An01g10550	An00g11913_at	strong similarity to transposase Minos-2 - Drosophila hydei	94.2666	145.699	1.54561	4.49e-06	9.73e-05	1
An01g10620	An00g00384_at	hypothetical protein	140.168	95.1006	0.678478	0.000152448	0.00171463	-1
An01g10690	An00g13311_at	weak similarity to secreted protein SEQ ID NO: 305 from patent WO200142451-A2 - Homo sapiens	72.3635	104.778	1.44794	0.000440272	0.00415056	1
An01g10900	An00g06240_at	similarity to hypothetical la costa protein lcs - Drosophila melanogaster	57.4558	146.816	2.55529	5.57e-05	0.000775085	1
An01g10930	An00g11363_at	strong similarity to enzyme with sugar transferase activity from patent JP11009276-A - Acremonium sp.	5808.25	2634.28	0.453541	2.27e-09	2.4e-07	-1
An01g10970	An00g00073_at	strong similarity to quinate transporter qa-y - Neurospora crassa	113.651	208.276	1.8326	7.55e-07	2.33e-05	1
An01g11010	An00g00062_at	strong similarity to cell wall protein Crh1 - Saccharomyces cerevisiae	674.003	886.528	1.31532	0.000543705	0.00489976	1
An01g11140	An00g06005_at	similarity to acetyl transferase of an indole-3-acetic acid producing gene cluster ORF5 - Azospirillum brasilense	106.21	137.96	1.29894	5.01e-05	0.000718413	1
An01g11320	An00g04112_at	similarity to dopa decarboxylase 3 DDC3 from patent WO9960136-A1 - Aspergillus oryzae	3609.24	2322.91	0.6436	1.49e-06	4.03e-05	-1
An01g11340	An00g09711_at	strong similarity to methionyl aminopeptidase Map1 - Saccharomyces cerevisiae	602.176	344.409	0.57194	1.16e-07	5.49e-06	-1
An01g11630	An00g10701_at	strong similarity to translocation complex component Sss1 - Saccharomyces cerevisiae	1783.02	3054.98	1.71337	1.88e-07	8.11e-06	1
An01g11650	An00g08317_at	strong similarity to formyltetrahydrofolate deformylase purU - Corynebacterium sp.	578.093	877.178	1.51737	3.79e-06	8.6e-05	1
An01g11880	An00g10114_at	strong similarity to O-methylsterigmatocystin oxidoreductase ordA - Aspergillus parasiticus [putative frameshift]	36.2321	25.828	0.712851	0.00034983	0.00342952	-1
An01g11900	An00g13999_at	weak similarity to protein fragment SEQ ID NO:47715 from patent EP1033405-A2 - Arabidopsis thaliana	190.002	130.669	0.687721	1.12e-05	0.000207478	-1
An01g11960	An00g03885_at	similarity to brefeldin A resistance protein Bfr1 - Saccharomyces cerevisiae	403.247	580.802	1.44031	1.27e-05	0.000233193	1
An01g12090	An00g10022_at	strong similarity to nitrilase BXN - Klebsiella ozaenae	147.972	183.362	1.23916	0.000378991	0.00367566	1
An01g12150	An00g00158_at	beta-galactosidase lacA - Aspergillus niger	383.004	114.653	0.299352	1.54e-10	3.43e-08	-1
An01g12170	An00g06964_at	strong similarity to alcohol dehydrogenase alcB - Aspergillus nidulans	256.536	63.514	0.247583	4.29e-09	4.06e-07	-1
An01g12200	An00g04697_at	similarity to hypothetical protein F10B6.29 - Arabidopsis thaliana	530.141	1003.55	1.89299	4.1e-07	1.43e-05	1
An01g12240	An00g08867_at	strong similarity to hypothetical protein CAC28784.2 - Neurospora crassa	50.6068	33.0739	0.653546	1.71e-05	0.000295042	-1
An01g12290	An00g03923_at	similarity to CCAAT displacement protein CASP - Homo sapiens	146.215	211.083	1.44365	3.08e-06	7.3e-05	1
An01g12310	An00g04389_at	similarity to hydroxyquinol 1,2-dioxygenase BAA82713.1 - Arthrobacter sp.	124.549	78.3457	0.629033	3.8e-07	1.35e-05	-1
An01g12370	An00g04895_at	similarity to hypothetical protein SPCC285.11 - Schizosaccharomyces pombe	152.049	254.952	1.67677	6.46e-08	3.6e-06	1
An01g12530	An00g09656_at	strong similarity to manganese superoxide dismutase - Penicillium chrysogenum	50.7945	68.6553	1.35163	0.000499369	0.00459439	1
An01g12550	An00g09666_at	strong similarity to mannosyl-oligosaccharide 1,2-alpha-mannosidase msdS - Aspergillus saitoi	203.326	65.0584	0.319971	2.29e-11	8.76e-09	-1
An01g12710	An00g09546_at	strong similarity to largest subunit of DNA-directed RNA polymerase II rpb1p - Schizosaccharomyces pombe	103.623	137.141	1.32347	0.000103349	0.00127076	1
An01g12720	An00g06489_at	similarity to tumour suppressor protein TSA305 from patent WO9928457-A1 - Homo sapiens	293.803	497.23	1.69239	3.91e-07	1.38e-05	1
An01g13040	An00g10557_at	strong similarity to prolidase PEPD from patent JP02104286-A - Homo sapiens	694.842	555.338	0.799228	0.000387305	0.00374628	-1
An01g13060	An00g08211_at	strong similarity to EST an_2136 - Aspergillus niger	529.96	713.218	1.3458	0.000543376	0.00489976	1
An01g13070	An00g11030_at	strong similarity to signal recognition particle receptor Sec63 - Saccharomyces cerevisiae	461.792	933.508	2.02149	2.17e-08	1.47e-06	1
An01g13160	An00g07053_at	strong similarity to alpha-isopropylmalate synthase Leu4 - Saccharomyces cerevisiae	401.185	566.616	1.41235	6.69e-06	0.000135644	1
An01g13220	An00g06640_at	strong similarity to 150 kDa oxygen regulated protein ORP150 - Rattus norvegicus	202.045	456.563	2.25971	1.34e-09	1.58e-07	1
An01g13280	An00g10814_at	strong similarity to RAD54B - Homo sapiens	74.4807	113.53	1.52429	0.000308566	0.00308757	1
An01g13290	An00g07512_at	strong similarity to choline permease Hnm1 - Saccharomyces cerevisiae	2780.7	1820.36	0.65464	6.25e-06	0.00012816	-1
An01g13370	An00g13443_s_at	weak similarity to putrescine N-methyltransferase NsPMT1 - Nicotiana sylvestris	111.862	165.31	1.47781	4.13e-05	0.000611327	1
An01g13380	An00g13798_s_at	weak similarity to putrescine N-methyltransferase NsPMT1 - Nicotiana sylvestris [deleted ORF]	117.651	158.507	1.34726	4.52e-05	0.000657118	1
An01g13640	An00g05415_at	similarity to nitrate assimilation regulatory protein nirA - Aspergillus nidulans	100.315	132.466	1.3205	0.000112717	0.00136396	1
An01g13930	An00g05967_at	similarity to succinate dehydrogenase - Saccharomyces cerevisiae	1664	906.527	0.544788	1.07e-07	5.09e-06	-1
An01g13950	An00g05166_at	similarity to MAX-like bHLHZIP protein MLX - Homo sapiens	129.884	99.8834	0.769021	0.000521755	0.00475968	-1
An01g14000	An00g07675_at	strong similarity to cyclohexanol dehydrogenase chnA - Acinetobacter sp.	114.796	86.8761	0.756789	0.000287681	0.00289859	-1
An01g14100	An00g13544_at	weak similarity to stress protein Herp - Mus musculus	111.353	179.021	1.60768	1.12e-06	3.21e-05	1
An01g14130	An00g00160_at	beta-isopropylmalate dehydrogenase A leu2A - Aspergillus niger	3627.05	4629.03	1.27625	0.000177853	0.00195194	1
An01g14140	An00g07435_at	strong similarity to CDPdiacylglycerol--inositol 3-phosphatidyltransferase - Rattus norvegicus	402.896	533.948	1.32528	8.67e-05	0.00111216	1
An01g14200	An00g08238_s_at	strong similarity to fatty acid hydroxylase Scs7 - Saccharomyces cerevisiae	502.067	612.084	1.21913	0.000553104	0.00497211	1
An01g14210	An00g06276_s_at	similarity to orotidine-5-phosphate decarboxylase pyr4 - Acremonium chrysogenum	213.063	296.402	1.39115	1.35e-05	0.000243625	1
An01g14220	An00g05393_s_at	similarity to orotidine-5-phosphate decarboxylase pyrG from patent EP354624-A - Penicillium chrysogenum [deleted ORF]	206.326	297.03	1.43961	2.01e-05	0.000337724	1
An01g14250	An00g07896_s_at	strong similarity to delta subunit of the coatomer delta-coat protein CopD - Bos taurus	1084.92	1585.66	1.46155	3.66e-06	8.35e-05	1
An01g14260	An00g07563_s_at	strong similarity to delta subunit of the coatomer delta-coat protein CopD - Bos taurus [deleted ORF]	1070.59	1617.19	1.51056	1.15e-06	3.27e-05	1
An01g14360	An00g08835_at	strong similarity to hypothetical protein 68B2.10 - Neurospora crassa [truncated ORF]	49.7472	65.9512	1.32573	0.000538978	0.00486623	1
An01g14420	An00g05927_at	similarity to soluble epoxide hydrolase SEH - Homo sapiens	1778.06	2570.81	1.44585	3e-06	7.14e-05	1
An01g14510	An00g05443_at	similarity to phosphatidylinositol-phosphatidylcholine transfer protein Sec14 - Yarrowia lipolytica	139.284	107.783	0.773837	0.00026077	0.00268906	-1
An01g14520	An00g07373_at	strong similarity to carbohydrate oxidase CHO from patent WO9931990-A1 - Microdochium nivale	148.354	56.6548	0.381889	8.02e-09	6.74e-07	-1
An01g14540	An00g11553_at	similarity to hypothetical protein CAD37157.1 - Aspergillus fumigatus	86.261	15.3872	0.178379	1.28e-07	6.01e-06	-1
An01g14550	An00g07659_at	strong similarity to cyanide hydratase Cht - Gloeocercospora sorghi	87.8562	44.3691	0.50502	0.000380271	0.00368561	-1
An01g14660	An00g04231_at	similarity to fluconazole resistance transporter Flr1 - Saccharomyces cerevisiae	253.173	115.218	0.455095	3.04e-08	1.92e-06	-1
An01g14730	An00g03976_at	similarity to cis,cis-muconate lactonizing enzyme I TcMLE - Trichosporon cutaneum	101.09	40.6316	0.401935	4.43e-07	1.51e-05	-1
An01g14810	An00g12692_at	weak similarity to hypothetical protein SPAC19B12.02c - Schizosaccharomyces pombe	27.57	175.491	6.36529	7.17e-10	1e-07	1
An01g14820	An00g05574_at	similarity to hypothetical membrane protein YNL283c - Saccharomyces cerevisiae	29.4824	168.225	5.70596	8.78e-10	1.12e-07	1
An01g14840	An00g04772_at	similarity to hypothetical protein SC4B10.33 - Streptomyces coelicolor	243.796	925.185	3.79492	1.75e-11	8.44e-09	1
An01g14940	An00g05350_at	similarity to nonhemolytic phospholipase C PC-PLC - Burkholderia pseudomallei	22.7799	17.43	0.765147	0.00032005	0.0031848	-1
An01g14960	An00g07157_at	strong similarity to asparaginase II Asp3 - Saccharomyces cerevisiae	24.6446	32.0924	1.30221	0.000445787	0.00419451	1
An01g15080	An00g11915_s_at	strong similarity to transposase of Tan1 - Aspergillus niger	24.7185	37.5896	1.52071	3.92e-05	0.000588701	1
An02g00080	An00g09965_at	strong similarity to NAD-GSH-dependent formaldehyde dehydrogenase flhA - Paracoccus denitrificans	159.997	57.0009	0.356263	5.39e-06	0.000113663	-1
An02g00090	An00g10553_at	strong similarity to prolidase - Aureobacterium esteraromaticum	121.93	28.1814	0.231127	5.33e-08	3.09e-06	-1
An02g00100	An00g04174_at	similarity to esterase est - Acinetobacter calcoaceticus	66.6834	52.074	0.780913	0.000440544	0.00415056	-1
An02g00120	An00g02082_at	hypothetical protein	422.177	223.557	0.529535	1.61e-08	1.17e-06	-1
An02g00190	An00g04128_at	similarity to enantiomer-selective amidase amdA - Rhodococcus sp.	92.8551	67.0316	0.721895	1.57e-05	0.000276126	-1
An02g00200	An00g03816_at	similarity to appressorium differentiation protein pth11 - Magnaporthe grisea	93.5623	55.0832	0.588733	5.57e-07	1.8e-05	-1
An02g00580	An00g05748_at	similarity to pyruvate dehydrogenase phosphatase PDPc - Bos taurus	151.382	99.5016	0.657287	6.5e-06	0.000132235	-1
An02g00590	An00g08617_at	strong similarity to high-affinity glucose transporter HGT1 - Kluyveromyces lactis	3288.06	1078.99	0.328155	2.4e-10	4.65e-08	-1
An02g00610	An00g03870_at	similarity to beta-galactosidase bgaM - Bacillus megaterium	88.0661	47.3017	0.537116	1.46e-05	0.000258678	-1
An02g00810	An00g10129_at	strong similarity to O-methyltransferase B omtB - Aspergillus parasiticus	39.3677	50.2492	1.27641	0.000267571	0.0027436	1
An02g00840	An00g05352_at	similarity to nonribosomal peptide synthase MxcG - Stigmatella aurantiaca	46.4976	28.7488	0.618285	3.49e-06	8.06e-05	-1
An02g00880	An00g13951_at	weak similarity to ubiquitin specific protease 15 UBP15 - Arabidopsis thaliana	32.4175	25.2536	0.779011	0.000305952	0.00306989	-1
An02g01140	An00g12227_at	weak similarity to acetate regulatory DNA binding protein facB - Aspergillus niger	79.7078	575.64	7.22187	5.3e-10	8.35e-08	1
An02g01160	An00g11558_at	strong similarity to hypothetical protein encoded by An15g02710 - Aspergillus niger	20.5449	41.3121	2.01082	6.06e-08	3.46e-06	1
An02g01180	An00g04065_at	similarity to diacylglycerol pyrophosphate phosphatase Dpp1 - Saccharomyces cerevisiae	746.127	1088.64	1.45905	5.49e-06	0.000115173	1
An02g01210	An00g07638_at	strong similarity to coronin Crn1 - Saccharomyces cerevisiae	216.804	284.076	1.31029	7.32e-05	0.000968416	1
An02g01320	An00g13687_at	weak similarity to hypothetical protein encoded by An03g06340 - Aspergillus niger	882.909	168.053	0.19034	5.56e-10	8.57e-08	-1
An02g01410	An00g00232_at	hypothetical protein	73.8291	102.53	1.38875	1.04e-05	0.000195494	1
An02g01510	An00g06815_at	strong similarity to component of the endoplasmic reticulum protein translocation machinery Sec62 - Saccharomyces cerevisiae	68.0848	106.639	1.56627	7.5e-06	0.000148695	1
An02g01550	An00g10967_at	strong similarity to secreted serine protease 19 kDa CS antigen CS-Ag - Coccidioides immitis	1362.06	745.864	0.547599	1.96e-07	8.36e-06	-1
An02g01690	An00g11640_at	strong similarity to p150 component of the COPII coat of secretory pathway vesicles Sec31 - Saccharomyces cerevisiae	533.935	856.839	1.60476	2.05e-07	8.64e-06	1
An02g01830	An00g00170_at	cytochrome c cyc - Aspergillus niger	1905.1	1282.18	0.673027	2.33e-06	5.78e-05	-1
An02g02020	An00g12083_at	strong similarity to vacuolar H(+)-transporting ATPase subunit B Vma2 - Saccharomyces cerevisiae	962.673	1217.21	1.2644	0.00014105	0.00162292	1
An02g02260	An00g10507_at	strong similarity to hypothetical membrane protein YMR155w - Saccharomyces cerevisiae	284.092	473.379	1.66629	4.08e-07	1.42e-05	1
An02g02640	An00g06058_at	similarity to Golgi membrane protein Yip1 - Saccharomyces cerevisiae	455.374	674.834	1.48193	1.23e-05	0.000225414	1
An02g02660	An00g11700_at	strong similarity to hypothetical protein Dcw1 - Saccharomyces cerevisiae	108.85	84.5879	0.777107	0.000273956	0.00278545	-1
An02g02720	An00g03986_at	similarity to Colicin E9 - Escherichia coli	223.211	149.752	0.670897	2.52e-05	0.000409447	-1
An02g02820	An00g11610_at	strong similarity to mitochondrial enoyl-CoA hydratase ECHS1 - Rattus norvegicus	227.115	138.338	0.609112	1.27e-06	3.54e-05	-1
An02g02830	An00g10856_at	strong similarity to protein RER1 - Homo sapiens	1043.54	1357.68	1.30103	5.22e-05	0.000742236	1
An02g02870	An00g06956_at	strong similarity to alcohol dehydrogenase adhIII - Aspergillus nidulans	188.274	126.594	0.672389	2.24e-06	5.66e-05	-1
An02g02930	An00g00058_at	strong similarity to ribose-5-phosphate isomerase rpiB - Escherichia coli	6501.95	4173.16	0.641832	1.75e-06	4.56e-05	-1
An02g02980	An00g10627_at	strong similarity to protein influencing Itr1 expression Die2 - Saccharomyces cerevisiae	154.158	219.325	1.42273	4.53e-05	0.000657937	1
An02g03190	An00g06252_at	similarity to monocarboxylate transporter MCT3 - Rattus norvegicus	82.9126	65.438	0.789242	0.000219223	0.0023183	-1
An02g03210	An00g06330_at	similarity to SR-related matrix protein of 160 kD SRm160 - Homo sapiens	185.278	243.019	1.31164	0.000313001	0.00312334	1
An02g03240	An00g12033_at	strong similarity to UDP-N-acetylglucosamine--dolichyl-phosphate N-acetylglucosaminephosphotransferase Alg7 - Saccharomyces cerevisiae	305.391	585.866	1.91841	1.76e-08	1.24e-06	1
An02g03300	An00g12073_at	strong similarity to vacuolar ATPase subunit F - Neurospora crassa	822.394	1145.88	1.39335	3.48e-05	0.000534775	1
An02g03380	An00g11516_at	strong similarity to hypothetical protein EAA61757.1 - Aspergillus nidulans	154.742	95.8748	0.619579	6.13e-06	0.000126026	-1
An02g03460	An00g13725_at	similarity to hypothetical protein YIL041w - Saccharomyces cerevisiae	644.526	844.225	1.30984	0.000148651	0.00168367	1
An02g03510	An00g03832_at	similarity to arylalkylamine N-acetyltransferase AANAT1 - Esox lucius	156.306	214.389	1.3716	3.22e-05	0.000500982	1
An02g03600	An00g00604_at	hypothetical protein	102.103	138.273	1.35425	9.6e-05	0.00120022	1
An02g04010	An00g00928_at	hypothetical protein	50.7376	66.5501	1.31165	0.000465072	0.00433163	1
An02g04100	An00g08661_at	strong similarity to histone acetyltransferase Hat1 - Saccharomyces cerevisiae	529.984	690.763	1.30337	5.24e-05	0.000743517	1
An02g04250	An00g05401_at	similarity to protein p58 - Rattus norvegicus	1018.92	1807.09	1.77353	2.01e-08	1.39e-06	1
An02g04290	An00g10849_at	strong similarity to replication factor C chain Rfc1 - Saccharomyces cerevisiae	145.481	178.186	1.2248	0.000482426	0.00445482	1
An02g04320	An00g06593_at	strong similarity to replication factor C 38-kDa subunit RFC3 - Homo sapiens	600.104	805.366	1.34204	2.51e-05	0.000408582	1
An02g04530	An00g07691_at	strong similarity to cyclopropane-fatty-acyl-phospholipid synthase - Escherichia coli	486.44	680.654	1.39926	1.08e-05	0.000200683	1
An02g04540	An00g09361_at	strong similarity to hypothetical protein YMR196w - Saccharomyces cerevisiae	291.792	216.869	0.743231	2.37e-05	0.000389537	-1
An02g04580	An00g11576_at	strong similarity to hypothetical protein YAL049c - Saccharomyces cerevisiae	991.578	1783.99	1.79914	1.01e-06	2.94e-05	1
An02g04690	An00g11017_at	strong similarity to serine-type carboxypeptidase I cdpS - Aspergillus saitoi	878.663	83.1714	0.0946568	1.37e-12	1.25e-09	-1
An02g04900	An00g00183_at	endopolygalacturonases pgaB - Aspergillus niger	587.771	292.238	0.497198	4.64e-08	2.8e-06	-1
An02g05100	An00g01700_at	hypothetical protein	794.306	1284.28	1.61685	0.00026276	0.00270382	1
An02g05160	An00g06208_at	similarity to hypothetical protein encoded by An11g09150 - Aspergillus niger	104.539	134.904	1.29047	0.000242741	0.00253558	1
An02g05180	An00g01361_at	hypothetical protein	106.839	148.49	1.38985	0.000147256	0.00167047	1
An02g05230	An00g05624_at	similarity to protein fragment SEQ ID NO:65270 from patent EP1033405-A2 - Arabidopsis thaliana	130.471	90.7739	0.695739	3.8e-05	0.000574971	-1
An02g05420	An00g10776_at	strong similarity to hypothetical zinc-finger protein flbC - Aspergillus nidulans	210.179	144.823	0.689046	0.000159063	0.001778	-1
An02g05470	An00g06759_at	strong similarity to 49 kD subunit of NADH:ubiquinone reductase - Neurospora crassa	1355.76	1035.24	0.763584	0.000178409	0.00195509	-1
An02g05830	An00g09660_at	strong similarity to mannitol-1-phosphate 5-dehydrogenase mtlD - Streptococcus mutans	656.172	291.714	0.444569	2.24e-09	2.4e-07	-1
An02g05840	An00g08076_at	strong similarity to enoyl CoA hydratase phaA - Pseudomonas putida	182.875	133.205	0.728395	0.000135264	0.00157004	-1
An02g05870	An00g07562_at	strong similarity to coatomer beta subunit copB2 - Homo sapiens [putative frameshift]	140.208	209.637	1.49518	0.000116917	0.00139963	1
An02g05930	An00g11562_at	strong similarity to hypothetical protein encoded by An16g01290 - Aspergillus niger	67.6214	45.8002	0.677303	5.65e-05	0.000784192	-1
An02g06060	An00g05823_at	similarity to RNA binding protein nrd1p - Schizosaccharomyces pombe	141.906	79.1423	0.55771	3.28e-07	1.22e-05	-1
An02g06120	An00g10463_at	strong similarity to prephenate dehydrogenase Tyr1 - Saccharomyces cerevisiae	321.433	246.605	0.767206	9.95e-05	0.00123639	-1
An02g06150	An00g07310_at	strong similarity to branched-chain amino acid aminotransferase Bat2 - Saccharomyces cerevisiae	189.656	335.304	1.76796	2.53e-06	6.2e-05	1
An02g06220	An00g14001_at	strong similarity to hypothetical protein CAF06122.1 - Neurospora crassa	351.222	274.96	0.782867	0.000279117	0.00283196	-1
An02g06320	An00g08704_at	strong similarity to 3-hydroxy-3-methylglutaryl-CoA synthase Erg13 - Saccharomyces cerevisiae	1342.21	727.393	0.541936	2.42e-08	1.58e-06	-1
An02g06570	An00g11840_at	strong similarity to transcription factor ZFM1 - Homo sapiens	240.875	296.646	1.23153	0.00051428	0.00470769	1
An02g06720	An00g08445_at	strong similarity to glutaminase A gtaA - Aspergillus oryzae	274.217	170.915	0.623284	2.25e-06	5.67e-05	-1
An02g06990	An00g00854_at	hypothetical protein	36.1339	26.3983	0.730571	0.00047672	0.00442247	-1
An02g07020	An00g07499_at	strong similarity to chitinase 1 precursor cts1 - Coccidioides immitis	285.08	191.565	0.67197	1.57e-05	0.000275615	-1
An02g07090	An00g07156_at	strong similarity to ASNA1 product arsenite translocating ATPase - Homo sapiens	903.66	1177.24	1.30275	0.000146189	0.00166342	1
An02g07100	An00g00632_at	hypothetical protein	101.721	128.752	1.26574	0.000408713	0.00391162	1
An02g07230	An00g07643_at	strong similarity to CTD phosphatase-like protein pod40 - Aspergillus nidulans	145.726	112.272	0.770433	0.000455664	0.00428188	-1
An02g07250	An00g00153_at	arginase argA - Aspergillus niger	558.931	926.861	1.65827	2.48e-07	9.94e-06	1
An02g07330	An00g04702_at	similarity to hypothetical protein F17H10.1 - Caenorhabditis elegans	720.493	947.357	1.31487	0.000119036	0.00142031	1
An02g07460	An00g09252_at	strong similarity to hypothetical protein SPBC354.08c - Schizosaccharomyces pombe	169.702	135.91	0.800877	0.000461704	0.00431335	-1
An02g07510	An00g12602_at	weak similarity to heavy neurofilament subunit NF-H - Rattus norvegicus	951.692	597.525	0.627856	1.02e-06	2.97e-05	-1
An02g07640	An00g13433_at	strong similarity to hypothetical protein CAF06119.1 - Neurospora crassa	68.7443	84.1291	1.2238	0.000509303	0.00466803	1
An02g07650	An00g10293_at	strong similarity to phosphoglucomutase pgmB - Aspergillus nidulans	1290.11	1034.75	0.802066	0.000529352	0.00480624	-1
An02g07660	An00g06595_at	strong similarity to streptomycin biosynthesis protein StrI-related protein - Deinococcus radiodurans	46.836	36.4661	0.77859	0.000167841	0.00186036	-1
An02g07870	An00g05603_at	similarity to prolyl-4-hydroxylase-alpha - Drosophila melanogaster	47.0808	60.0955	1.27643	0.000338663	0.00334035	1
An02g07920	An00g13546_at	weak similarity to hypothetical stringent starvation protein B PA4427 - Pseudomonas aeruginosa	1870.09	1299.97	0.695136	2.51e-06	6.16e-05	-1
An02g07930	An00g09565_at	strong similarity to precursor of linoleate diol synthase - Gaeumannomyces graminis	196.24	77.2271	0.393535	8.65e-09	7.08e-07	-1
An02g07940	An00g09321_at	strong similarity to hypothetical protein YEL023c - Saccharomyces cerevisiae	108.037	56.471	0.522702	1.49e-07	6.76e-06	-1
An02g07950	An00g05782_at	similarity to regulator protein Uga3 - Saccharomyces cerevisiae	264.385	139.981	0.52946	4.72e-07	1.57e-05	-1
An02g08050	An00g05441_at	similarity to hypothetical phosphatidyl synthase SPAC22A12.08c - Schizosaccharomyces pombe	383.014	282.63	0.737911	0.000155983	0.00174896	-1
An02g08200	An00g04063_at	similarity to developmental abscission/dehiscence protein SAC25 - Brassica napus	31.5042	74.5766	2.3672	4.81e-08	2.87e-06	1
An02g08290	An00g09597_at	strong similarity to lovastatin nonaketide synthase lovB - Aspergillus terreus	587.287	346.833	0.590568	6.35e-07	2.01e-05	-1
An02g08300	An00g11540_at	strong similarity to hypothetical protein encoded by An11g06450 - Aspergillus niger	13644.8	10808.9	0.792163	0.000162254	0.00180949	-1
An02g08310	An00g08080_at	strong similarity to enoyl reductase of the lovastatin biosynthesis lovC - Aspergillus terreus	1433.06	994.624	0.694054	2.67e-05	0.00043109	-1
An02g08320	An00g13055_at	weak similarity to integral membrane protein PTH11 from patent WO9913094-A2 - Magnaporthe grisea	778.273	385.415	0.495218	8.75e-09	7.1e-07	-1
An02g08330	An00g10985_at	strong similarity to sequence 253 from patent WO0100804 - Corynebacterium glutamicum	1728.17	1200.31	0.694556	5.37e-06	0.000113411	-1
An02g08450	An00g03558_at	secretory gene nsfA - Aspergillus niger	664.697	847.108	1.27443	0.000286492	0.00289203	1
An02g08470	An00g04947_at	similarity to hypothetical protein YGL079w - Saccharomyces cerevisiae	78.338	51.9493	0.663143	0.00010714	0.0013074	-1
An02g08640	An00g13330_at	weak similarity to hypothetical membrane protein YMR317w - Saccharomyces cerevisiae	54.2118	33.6766	0.621203	2.25e-06	5.67e-05	-1
An02g08660	An00g09077_at	strong similarity to hypothetical protein H04M03.4 - Caenorhabditis elegans	967.774	1208.18	1.24841	0.00028965	0.00291235	1
An02g08770	An00g00974_at	weak similarity to hypothetical protein AAN36506.1 - Plasmodium falciparum	14.5416	26.6377	1.83182	2.49e-07	9.94e-06	1
An02g08780	An00g04646_at	similarity to hypothetical protein B7F18.110 - Neurospora crassa	27.8007	48.6585	1.75026	0.000187613	0.00202837	1
An02g08790	An00g04648_at	similarity to hypothetical protein B7F18.120 - Neurospora crassa	36.4961	53.2143	1.45808	3.67e-05	0.000557424	1
An02g08820	An00g09249_at	strong similarity to hypothetical protein SPBC31F10.16 - Schizosaccharomyces pombe	243.3	311.562	1.28057	0.000459664	0.00430409	1
An02g08840	An00g05751_at	similarity to rabkinesin-6 - Mus musculus	172.817	248.528	1.4381	4.19e-06	9.25e-05	1
An02g08910	An00g09126_at	strong similarity to hypothetical protein SC5C7.08 - Streptomyces coelicolor	54.7138	67.1995	1.2282	0.00048185	0.00445482	1
An02g08940	An00g05740_at	similarity to hypothetical ubiquitin-conjugating enzyme At2g16920 - Arabidopsis thaliana	32.3442	24.9539	0.771511	0.000281505	0.00285021	-1
An02g09010	An00g13062_at	weak similarity to intestinal mucin MUC2 - Homo sapiens	52.3183	32.6733	0.624509	0.000137173	0.00158585	-1
An02g09180	An00g00034_at	similarity to mucin-like protein Muc1 - Saccharomyces cerevisiae	209.419	292.587	1.39714	7.2e-06	0.000144548	1
An02g09470	An00g11666_at	strong similarity to hypothetical Ca2+-transporting ATPase Spf1 - Saccharomyces cerevisiae [truncated ORF]	726.84	1033.09	1.42134	5.43e-06	0.000114239	1
An02g09500	An00g05084_at	similarity to integral membrane protein PTH11 - Magnaporthe grisea	632.589	187.818	0.296904	5.28e-09	4.76e-07	-1
An02g09530	An00g05083_at	similarity to integral membrane protein PTH11 - Magnaporthe grisea	1655.28	1308.39	0.790434	0.000254111	0.0026389	-1
An02g09550	An00g11407_at	strong similarity to protein het-c2 - Podospora anserina	1446.38	1980.46	1.36926	2.77e-05	0.000443239	1
An02g09790	An00g10611_at	strong similarity to protein fragment SEQ ID NO:38506 from patent EP1033405-A2 - Arabidopsis thaliana	207.177	286.293	1.38187	1.76e-05	0.000302509	1
An02g09830	An00g01038_at	hypothetical protein	58.5945	30.8163	0.525925	9.27e-08	4.75e-06	-1
An02g09890	An00g08129_at	strong similarity to EST an_2336 - Aspergillus niger	78.0249	230.367	2.95248	9.76e-08	4.9e-06	1
An02g09910	An00g08236_at	strong similarity to fatty acid elongase Fen1 - Saccharomyces cerevisiae	410.877	547.083	1.3315	0.000183079	0.00199721	1
An02g10050	An00g06439_at	similarity to transcription activator thi1p - Schizosaccharomyces pombe	27.3458	20.1127	0.735495	3.83e-05	0.000577979	-1
An02g10100	An00g04134_at	similarity to endoplasmic reticulum protein EP58 - Mus musculus	96.0108	69.3741	0.722565	0.000110467	0.0013446	-1
An02g10370	An00g04086_at	similarity to DNA ligase IV lig4 - Homo sapiens [putative frameshift]	56.4046	81.8633	1.45136	5.56e-05	0.000774768	1
An02g10480	An00g03958_at	similarity to chloride peroxidase cpo - Leptoxyphium fumago	171.714	82.1778	0.478573	4.84e-08	2.88e-06	-1
An02g10490	An00g08051_at	strong similarity to endo-1,3(4)-beta-glucanase bg1 - Phaffia rhodozyma	275.352	191.607	0.695862	3.74e-06	8.48e-05	-1
An02g10550	An00g08052_at	strong similarity to endo-alpha-1,5-arabinanase abnA - Aspergillus niger	207.329	262.809	1.2676	0.000114157	0.00137475	1
An02g10620	An00g00439_at	hypothetical protein	166.898	81.4533	0.488044	2.22e-08	1.5e-06	-1
An02g10820	An00g02538_s_at	hypothetical protein	28.1547	45.8207	1.62746	9.08e-05	0.00115524	1
An02g10980	An00g12731_s_at	similarity to hypothetical glutathione S-transferase BAB68404.1 - Gibberella fujikuroi	140.296	106.391	0.758335	3.87e-05	0.000582927	-1
An02g10980	An00g12731_at	similarity to hypothetical glutathione S-transferase BAB68404.1 - Gibberella fujikuroi	335.643	233.434	0.695482	1.85e-05	0.000315473	-1
An02g11150	An00g03039_at	alpha-galactosidase aglB - Aspergillus niger	98.8611	28.6507	0.289808	1.42e-07	6.54e-06	-1
An02g11180	An00g08119_s_at	strong similarity to EST an_0208 - Aspergillus niger	75.2552	35.2573	0.468503	1.07e-07	5.09e-06	-1
An02g11180	An00g08119_at	strong similarity to EST an_0208 - Aspergillus niger	134.174	51.7512	0.385701	3.97e-05	0.000593688	-1
An02g11330	An00g06050_at	similarity to developmentally regulated spherulin 4 - Physarum polycephalum	101.142	77.0457	0.761759	4.63e-05	0.000671364	-1
An02g11360	An00g11712_at	strong similarity to hypothetical endo alpha-1,4 polygalactosaminidase precusor - Pseudomonas sp.	659.467	221.612	0.336047	3.93e-11	1.24e-08	-1
An02g11390	An00g08812_at	strong similarity to hypothetical protein encoded by DR0708 - Deinococcus radiodurans	94.983	46.967	0.494478	3.89e-07	1.37e-05	-1
An02g11410	An00g08955_at	strong similarity to hypothetical protein encoded by An12g10440 - Aspergillus niger [truncated ORF]	53.2421	39.6161	0.744075	6.94e-05	0.000927118	-1
An02g11460	An00g09088_at	strong similarity to hypothetical protein met-10+ - Neurospora crassa	138.942	185.019	1.33163	6.49e-05	0.000879828	1
An02g11620	An00g01721_at	hypothetical protein	3805.53	2289.24	0.601556	1.98e-07	8.41e-06	-1
An02g11720	An00g07060_at	strong similarity to alpha-mannosidase msd2 - Aspergillus nidulans	364.837	259.487	0.711241	1.64e-05	0.00028478	-1
An02g11980	An00g10850_at	strong similarity to replication factor C chain Rfc2 - Saccharomyces cerevisiae	187.307	250.282	1.33621	0.000467965	0.00435238	1
An02g11990	An00g05635_at	similarity to protein involved in protein secretion sec20 - Candida albicans	171.671	257.104	1.49766	2.33e-05	0.000384008	1
An02g12050	An00g06538_at	similarity to V-ATPase assembly protein Vma21 - Saccharomyces cerevisiae	234.967	350.816	1.49305	0.000151863	0.0017128	1
An02g12220	An00g09897_at	strong similarity to multidrug resistance protein fnx1p - Schizosaccharomyces pombe	221.512	289.843	1.30848	7.74e-05	0.0010134	1
An02g12270	An00g08485_at	strong similarity to glycine-rich RNA-binding protein grrbp2 - Euphorbia esula	1133.75	886.924	0.782294	0.000141387	0.00162422	-1
An02g12630	An00g08433_at	strong similarity to glucosyltransferase Alg6 - Saccharomyces cerevisiae	232.988	319.724	1.37227	1.35e-05	0.000243625	1
An02g12770	An00g11159_at	strong similarity to succinate dehydrogenase Sdh1 - Saccharomyces cerevisiae	1337.98	651.286	0.486767	2.53e-08	1.64e-06	-1
An02g12900	An00g04529_at	similarity to hypothetical protein encoded by An04g10150 - Aspergillus niger	85.727	52.9164	0.617267	2.35e-06	5.82e-05	-1
An02g13080	An00g05296_at	similarity to N epsilon-(indole-3-acetyl)-L-lysine synthase iaaL - Pseudomonas syringae	87.3472	157.181	1.7995	7.88e-07	2.42e-05	1
An02g13160	An00g04207_at	similarity to ferric reductase CFL1 - Candida albicans	56.3988	175.223	3.10686	5.61e-10	8.57e-08	1
An02g13180	An00g07248_at	strong similarity to beta-1,3-exoglucanase lam1.3 - Trichoderma atroviride	22.7894	28.9224	1.26912	0.000346964	0.00340602	1
An02g13300	An00g01767_at	similarity to hypothetical protein ID880 - Bradyrhizobium japonicum	306.205	38.4352	0.125521	1.19e-11	6.1e-09	-1
An02g13410	An00g03712_at	similarity to acetyl-coenzyme A transporter AT-1 - Homo sapiens	281.222	589.512	2.09625	4.55e-09	4.23e-07	1
An02g13440	An00g09570_at	strong similarity to lipase LipP - Pseudomonas sp.	57.7362	43.0312	0.745307	9.37e-05	0.00118162	-1
An02g13450	An00g12333_at	weak similarity to protein CAP59 - Cryptococcus neoformans	815.153	614.291	0.75359	4.51e-05	0.0006569	-1
An02g13510	An00g13775_at	strong similarity to polypeptide SEQ ID NO:41022 from patent WO200171042-A2 - Drosophila melanogaster	356.163	158.643	0.445422	2.42e-08	1.58e-06	-1
An02g13550	An00g00071_at	strong similarity to pantothenate kinase panK - Aspergillus nidulans	166.397	89.0553	0.535197	7.01e-07	2.18e-05	-1
An02g13570	An00g11412_at	strong similarity to protein involved in glycosylphosphatidylinositol biosynthesis pig-C - Homo sapiens	180.985	241.333	1.33344	5.76e-05	0.000799065	1
An02g13660	An00g13607_at	weak similarity to extracellular matrix protein papilin Ppn - Drosophila melanogaster	58.825	37.1152	0.630942	1.55e-06	4.16e-05	-1
An02g13750	An00g08444_at	strong similarity to glutaminase A gtaA - Aspergillus oryzae	241.979	51.321	0.212089	3e-10	5.44e-08	-1
An02g14070	An00g12750_at	weak similarity to hypothetical protein encoded by An11g01490 - Aspergillus niger	603.11	858.109	1.42281	1.07e-05	0.000199081	1
An02g14100	An00g03931_at	similarity to cDNA RNA-binding protein TIA-1 - Mus musculus	172.604	232.365	1.34623	0.000181098	0.00198007	1
An02g14170	An00g01126_at	weak similarity to hypothetical protein all7165 - Nostoc sp.	249.381	188.819	0.757152	4.66e-05	0.000674765	-1
An02g14190	An00g04999_at	similarity to hypothetical self-defense gene tcr3 - Streptomyces aureofaciens	188.831	386.362	2.04607	4.05e-09	3.87e-07	1
An02g14300	An00g05058_at	similarity to integral membrane protein PTH11 - Magnaporthe grisea	121.708	89.8349	0.738116	0.000522912	0.00476267	-1
An02g14400	An00g09276_at	strong similarity to hypothetical protein SPCC338.13 - Schizosaccharomyces pombe	37.2727	53.4736	1.43466	8.59e-06	0.000166335	1
An02g14450	An00g03041_at	secretory pathway Ca2+-ATPase pmrA - Aspergillus niger	251.242	378.651	1.50712	3.12e-06	7.38e-05	1
An02g14500	An00g04572_at	similarity to hypothetical protein encoded by An11g03520 - Aspergillus niger	419.359	663.206	1.58148	3.74e-07	1.34e-05	1
An02g14550	An00g09234_at	strong similarity to hypothetical protein SPBC1861.05 - Schizosaccharomyces pombe	53.2815	72.9461	1.36907	8.01e-05	0.00104009	1
An02g14560	An00g03040_at	oligosaccharyltransferase alpha subunit ostA - Aspergillus niger	637.279	1305.24	2.04814	2.27e-09	2.4e-07	1
An02g14590	An00g08439_at	strong similarity to glutamate dehydrogenase Gdh2 - Saccharomyces cerevisiae	406.755	531.494	1.30667	0.000135131	0.00156974	1
An02g14720	An00g12165_at	strong similarity to hypothetical tartrate transport protein ttuB - Agrobacterium vitis	49.4444	24.2382	0.49021	6.27e-08	3.53e-06	-1
An02g14730	An00g05031_at	similarity to immune response protein IRG1 - Mus musculus	41.6615	56.888	1.36548	0.000146099	0.00166342	1
An02g14800	An00g03066_at	protein disulfide isomerase A pdiA - Aspergillus niger	3527.13	6057.69	1.71746	5.98e-08	3.43e-06	1
An02g14880	An00g07888_at	strong similarity to dCMP deaminase Dcd1 - Saccharomyces cerevisiae	400.392	296.157	0.739668	0.000152079	0.00171314	-1
An02g14930	An00g08016_at	strong similarity to dolichyl-diphosphooligosaccharide-protein glycotransferase gamma chain Ost3 - Saccharomyces cerevisiae	3140.29	4615.77	1.46986	1.51e-06	4.08e-05	1
An02g14940	An00g08691_at	strong similarity to human transmembrane protein HTMPN-23 from patent WO9961471-A2 - Homo sapiens	294.56	438.612	1.48904	2.62e-06	6.38e-05	1
An02g14970	An00g05285_at	similarity to mycocerosate synthase MAS - Mycobacterium tuberculosis	643.618	448.395	0.696678	5.94e-06	0.000123263	-1
An03g00190	An00g12169_at	pectin lyase pelB - Aspergillus niger	75.8238	52.5937	0.693631	5.86e-05	0.000807671	-1
An03g00210	An00g04600_at	similarity to hypothetical protein encoded by An16g01170 - Aspergillus niger	514.813	210.17	0.408245	2.31e-06	5.75e-05	-1
An03g00220	An00g01998_at	hypothetical protein	120.067	76.3841	0.636178	9.19e-05	0.00116492	-1
An03g00230	An00g08363_at	strong similarity to GABA permease gabA - Aspergillus nidulans	477.648	205.683	0.430616	2.91e-06	6.97e-05	-1
An03g00280	An00g06353_at	similarity to tyrosinase and tyrosinase activator protein fusion enzyme from patent WO9513386-A - Streptomyces antibioticus	55.84	96.129	1.72151	2.81e-07	1.08e-05	1
An03g00290	An00g06236_at	similarity to integral membrane protein PTH11 - Magnaporthe grisea	17.1307	21.1953	1.23727	0.000485609	0.00447915	1
An03g00400	An00g06079_at	similarity to heat shock protein Hsp42 - Saccharomyces cerevisiae	96.0431	454.205	4.72917	1.57e-10	3.45e-08	1
An03g00420	An00g06303_at	similarity to hypothetical integral membrane protein pth11 like hypothetical protein CAC28570.2 - Neurospora crassa	17.9279	31.0469	1.73176	1.29e-07	6.02e-06	1
An03g00430	An00g11647_at	strong similarity to permease involved in fumonisin degradation from patent WO200105980-A1 - Exophiala spinifera	58.4453	132.228	2.26242	9.53e-08	4.85e-06	1
An03g00460	An00g11263_at	strong similarity to 6-hydroxy-D-nicotine oxidase 6-HDNO - Arthrobacter oxidans	254.155	111.703	0.43951	3.23e-06	7.58e-05	-1
An03g00500	An00g11346_at	strong similarity to diglycosidase related protein SEQ ID NO:10 from patent WO200018931-A1 - Aspergillus fumigatus	315.728	208.953	0.661813	5.95e-06	0.000123263	-1
An03g00520	An00g00920_at	hypothetical protein	280.276	165.992	0.592243	2.3e-07	9.39e-06	-1
An03g00640	An00g03575_at	similarity to neutral amino acid permease mtr - Neurospora crassa [truncated ORF]	1291.4	425.259	0.3293	1.25e-08	9.69e-07	-1
An03g00660	An00g05989_at	similarity to taurine dioxygenase tauD - Escherichia coli	504.374	208.46	0.413304	3.83e-05	0.000577979	-1
An03g00680	An00g09899_at	strong similarity to multidrug resistance protein fnx1p - Schizosaccharomyces pombe	102.152	50.2768	0.492176	6.33e-05	0.000860411	-1
An03g00690	An00g02366_at	hypothetical protein	450.512	128.377	0.284957	7.43e-08	4.02e-06	-1
An03g00720	An00g08219_at	strong similarity to EST SEQ ID NO:4295 from patent WO200056762-A2 - Aspergillus niger	438.666	229.862	0.524003	3.92e-06	8.84e-05	-1
An03g00730	An00g07629_at	strong similarity to copper amine oxidase AO-I from patent JP08070872-A - Aspergillus niger	118.067	92.1827	0.780769	0.000522256	0.00475968	-1
An03g00910	An00g10993_at	strong similarity to sequence 385 from patent WO0100842-A - Corynebacterium glutamicum	35.0721	25.4929	0.726871	0.000105154	0.00128858	-1
An03g00960	An00g00132_at	1,4-beta-D-arabinoxylan arabinofuranohydrolase axhA - Aspergillus niger	55.4523	25.9687	0.468306	6.24e-07	1.98e-05	-1
An03g00960	An00g00132_s_at	1,4-beta-D-arabinoxylan arabinofuranohydrolase axhA - Aspergillus niger	101.179	31.0714	0.307094	4.23e-07	1.46e-05	-1
An03g01010	An00g09626_at	strong similarity to lysosomal pepstatin insensitive protease CLN2 - Homo sapiens	260.448	141.434	0.543041	4.43e-07	1.51e-05	-1
An03g01190	An00g08395_at	strong similarity to hypothetical UDP-galactose 4-epimerase - Mesorhizobium loti	477.914	367.081	0.768089	6.18e-05	0.000844923	-1
An03g01220	An00g12283_at	weak similarity to apyrase from patent GB2261878-A - Shigella flexneri	241.082	336.469	1.39566	0.000142309	0.00163222	1
An03g01240	An00g09426_at	strong similarity to hypothetical siderophore-iron transporter for enterobactin Enb1 - Saccharomyces cerevisiae	46.2265	81.2597	1.75786	2.77e-07	1.07e-05	1
An03g01290	An00g10490_at	strong similarity to hypothetical large secreted protein - Streptomyces coelicolor	43.7883	30.4277	0.694882	0.000122547	0.00145437	-1
An03g01320	An00g09091_at	strong similarity to hypothetical protein mlr2056 - Mesorhizobium loti	1109.47	1540.45	1.38846	2.94e-05	0.000464059	1
An03g01680	An00g02021_at	hypothetical protein	115.875	69.9611	0.603761	1.71e-05	0.000295393	-1
An03g01750	An00g11620_at	strong similarity to monosaccharide transporter AmMst-1 - Amanita muscaria	111.004	84.3438	0.759824	7.24e-05	0.000959734	-1
An03g02040	An00g11332_at	strong similarity to cyclopropane-fatty-acyl-phospholipid synthase - Escherichia coli	29.9679	22.1725	0.739875	0.00014071	0.00162029	-1
An03g02360	An00g06329_at	weak similarity to spore-wall fungal hydrophobin dewA - Aspergillus nidulans	18.5882	27.6653	1.48833	4.9e-06	0.000104336	1
An03g02400	An00g11750_at	strong similarity to spore-wall fungal hydrophobin dewA - Aspergillus nidulans	38.9847	60.3831	1.54889	5.53e-05	0.000771821	1
An03g02430	An00g09658_at	strong similarity to mannitol dehydrogenase mtlD - Pseudomonas fluorescens	678.966	1062.89	1.56546	3.24e-07	1.21e-05	1
An03g02500	An00g06350_at	similarity to transmembrane protein from patent WO9927105-A2 - Chlamydia pneumoniae	337.43	235.542	0.698047	1.27e-05	0.000232983	-1
An03g02530	An00g04989_at	similarity to hypothetical proteinase encoded by SCD8A.14c - Streptomyces coelicolor	1832.44	1364.45	0.744609	2.74e-05	0.000441323	-1
An03g02620	An00g10758_at	strong similarity to protein fragment SEQ ID NO:34719 from patent EP1033405-A2 - Arabidopsis thaliana	203.572	269.706	1.32486	0.000204784	0.00218311	1
An03g02640	An00g07970_at	strong similarity to DNA ligase CaLIG4 - Candida albicans [putative frameshift]	242.243	391.966	1.61807	1.51e-07	6.81e-06	1
An03g02680	An00g08942_at	strong similarity to hypothetical protein encoded by An12g02060 - Aspergillus niger	77.7349	126.169	1.62306	1.25e-06	3.5e-05	1
An03g02720	An00g05284_at	similarity to hypothetical myb-related protein YDR026c - Saccharomyces cerevisiae	40.452	52.3366	1.29379	0.0002197	0.00232166	1
An03g02780	An00g08823_at	strong similarity to hypothetical protein 15E6.170 - Neurospora crassa	257.254	181.478	0.705442	3.46e-05	0.000533417	-1
An03g02800	An00g08212_at	strong similarity to EST an_2890 - Aspergillus niger	599.766	194.85	0.324877	6.42e-11	1.9e-08	-1
An03g02840	An00g06743_at	strong similarity to 3-oxoacyl-(acyl-carrier-protein) reductase fabG - Bacillus subtilis	180.367	118.632	0.657725	7.74e-06	0.000152119	-1
An03g02850	An00g09067_at	strong similarity to hypothetical protein F2I11-120 - Arabidopsis thaliana	533.122	367.39	0.689128	4.05e-05	0.000604268	-1
An03g03050	An00g07428_at	strong similarity to cDNA gene trap ankyrin repeat containing protein Gtar - Mus musculus	279.218	435.517	1.55978	8.17e-07	2.48e-05	1
An03g03400	An00g08925_s_at	strong similarity to hypothetical protein encoded by An09g01460 - Aspergillus niger	252.395	157.235	0.622971	0.000186983	0.00202807	-1
An03g03400	An00g08925_at	strong similarity to hypothetical protein encoded by An09g01460 - Aspergillus niger	363.24	224.131	0.617032	3.4e-06	7.94e-05	-1
An03g03460	An00g09557_at	strong similarity to L-galactonolactone oxidase Alo - Saccharomyces cerevisiae	172.494	226.353	1.31224	0.000279389	0.00283275	1
An03g03520	An00g03779_at	similarity to cyclic peptide AM-toxin synthase AMT - Alternaria alternata	23.4749	82.4824	3.51364	7.79e-11	2.09e-08	1
An03g03530	An00g08975_at	similarity to protein fragment SEQ ID NO:9681 from patent EP1033405-A2 - Arabidopsis thaliana	26.2906	274.629	10.4459	6.77e-14	1.23e-10	1
An03g03540	An00g03740_at	similarity to aerobactin biosynthesis protein iucB - Escherichia coli	26.7724	393.084	14.6824	3.31e-15	9.6e-12	1
An03g03550	An00g07395_at	strong similarity to carnitine racemase caiD - Escherichia coli	29.2786	239.127	8.1673	6.61e-10	9.59e-08	1
An03g03560	An00g08261_at	strong similarity to ferrichrome-type siderophore transporter Arn1 - Saccharomyces cerevisiae	22.1826	1641.61	74.0043	2.41e-16	1.75e-12	1
An03g03620	An00g09894_at	strong similarity to multidrug resistance protein atrD - Aspergillus nidulans	17.6186	241.515	13.708	5.12e-13	6.19e-10	1
An03g03830	An00g04687_at	similarity to hypothetical protein CG9351 - Drosophila melanogaster	77.2836	101.578	1.31435	0.000267572	0.0027436	1
An03g03930	An00g13196_at	weak similarity to neurofilament NF-180 - Petromyzon marinus	254.089	43.3899	0.170767	1.21e-11	6.1e-09	-1
An03g04060	An00g07339_at	strong similarity to cadmium resistance protein Ycf1 - Saccharomyces cerevisiae	125.484	177.363	1.41343	1.44e-05	0.000256324	1
An03g04140	An00g05361_at	strong similarity to N-terminal amidase Nta1 - Saccharomyces cerevisiae	236.841	176.7	0.746072	2.44e-05	0.000399814	-1
An03g04190	An00g00306_at	similarity to cellulase #2 from patent US2003036176-A1 - Xanthomonas campestris	654.262	930.498	1.42221	3.09e-05	0.000483552	1
An03g04280	An00g10783_at	strong similarity to pyridoxine synthesis component pyroA - Aspergillus nidulans	1820.73	940.211	0.516391	3.6e-08	2.22e-06	-1
An03g04310	An00g04716_at	similarity to hypothetical protein Fun14 - Saccharomyces cerevisiae	102.283	67.2708	0.657691	1.95e-06	5.02e-05	-1
An03g04330	An00g08440_at	strong similarity to glutamate N-acetyltransferase Arg7 - Saccharomyces cerevisiae	204.582	272.185	1.33045	0.000425346	0.00403884	1
An03g04340	An00g08106_at	strong similarity to ER membrane translocation facilitator Sec61 - Yarrowia lipolytica	1597.66	2687.81	1.68234	9.76e-08	4.9e-06	1
An03g04400	An00g12777_at	weak similarity to hypothetical protein encoded by An16g02860 - Aspergillus niger	26.7335	38.2701	1.43154	2.12e-05	0.000353632	1
An03g04410	An00g12028_at	strong similarity to UDP-glucose:dolichyl-phosphate glucosyltransferase Alg5 - Saccharomyces cerevisiae	572.624	1022.02	1.7848	3.47e-07	1.26e-05	1
An03g04430	An00g02972_at	strong similarity to hypothetical protein EAA61229.1 - Aspergillus nidulans	231.061	306.771	1.32767	0.000318117	0.00317003	1
An03g04880	An00g07340_at	strong similarity to cadmium resistance protein Ycf1 - Saccharomyces cerevisiae	83.8373	66.2095	0.789738	0.000506111	0.00465336	-1
An03g04910	An00g07549_at	strong similarity to clathrin coat assembly protein AP19 - Camptotheca acuminata	547.419	730.129	1.33377	4.17e-05	0.000615955	1
An03g04940	An00g08111_at	strong similarity to Erv41 - Saccharomyces cerevisiae	610.455	1292.15	2.11669	1.2e-08	9.44e-07	1
An03g05000	An00g04376_at	similarity to human transmembrane protein HTMPN-73 from patent WO9961471-A2 - Homo sapiens	106.275	143.484	1.35012	6.18e-05	0.000844923	1
An03g05040	An00g04150_at	similarity to EST an_2087 - Aspergillus niger	65.9896	40.8874	0.619604	5.86e-06	0.000122022	-1
An03g05090	An00g12041_at	strong similarity to hypothetical protein associated with ferric reductase activity Utr1 - Saccharomyces cerevisiae	102.24	127.962	1.25158	0.00021006	0.00223443	1
An03g05110	An00g06520_at	similarity to hypothetical protein BAB11562.1 - Arabidopsis thaliana	82.5646	118.075	1.4301	5.95e-05	0.000817237	1
An03g05160	An00g04209_at	similarity to ferric/cupric reductase Fre2 - Saccharomyces cerevisiae	35.5947	49.5885	1.39314	6.32e-05	0.000860301	1
An03g05170	An00g05960_at	similarity to sterol regulatory element binding protein-1 srebp-1 - Homo sapiens	545.322	1000.91	1.83545	4.31e-07	1.48e-05	1
An03g05200	An00g07382_at	strong similarity to carboxypeptidase S1 - Penicillium janthinellum	1146.99	710.151	0.619144	4.04e-07	1.41e-05	-1
An03g05210	An00g10858_at	strong similarity to reticuline oxidase bbe1 - Eschscholzia californica	90.0908	68.341	0.758579	0.000101911	0.00125948	-1
An03g05290	An00g04267_at	similarity to glucan 1,3-beta-glucosidase Bgl2 - Saccharomyces cerevisiae	281.591	217.052	0.770807	0.000314755	0.00313868	-1
An03g05360	An00g09995_at	strong similarity to neutral amino acid permease mtr - Neurospora crassa	1548.15	1243.59	0.803273	0.000434516	0.00410442	-1
An03g05560	An00g11082_at	strong similarity to developmentally regulated spherulin 4 - Physarum polycephalum	1856.74	2465.05	1.32763	0.000459257	0.00430409	1
An03g05620	An00g09089_at	strong similarity to hypothetical protein mll2018 - Mesorhizobium loti	61.9003	107.369	1.73454	9.8e-08	4.9e-06	1
An03g05630	An00g12759_at	similarity to hypothetical protein CAD13748.1 - Ralstonia solanacearum	220.91	97.0297	0.439228	2.09e-07	8.76e-06	-1
An03g05940	An00g08449_at	strong similarity to glutamine-fructose-6-phosphate transaminase Gfa1 - Saccharomyces cerevisiae	1035.84	683.299	0.659655	2.2e-06	5.58e-05	-1
An03g05960	An00g08102_at	strong similarity to epoxide hydrolase cEH - Corynebacterium sp.	44.9561	80.7841	1.79695	2.7e-07	1.06e-05	1
An03g06090	An00g11244_at	strong similarity to molasses resistency protein Rtm1 - Saccharomyces cerevisiae	34.099	24.5391	0.719643	5.77e-05	0.000799563	-1
An03g06140	An00g08970_at	strong similarity to hypothetical protein encoded by 123A4.300 - Neurospora crassa	696.34	420.356	0.603664	1.83e-07	7.91e-06	-1
An03g06210	An00g04953_at	similarity to hypothetical protein YGR273c - Saccharomyces cerevisiae	6386.86	4431.15	0.693792	6.97e-06	0.000140378	-1
An03g06270	An00g09491_at	strong similarity to isoamyl alcohol oxidase mreA - Aspergillus oryzae	445.43	60.4847	0.13579	7.38e-11	2.06e-08	-1
An03g06280	An00g13050_at	weak similarity to integral membrane protein PTH11 from patent WO9913094-A2 - Magnaporthe grisea	206.19	35.8841	0.174034	4.3e-11	1.33e-08	-1
An03g06330	An00g06670_at	strong similarity to 2,3-dihydroxybiphenyl-1,2-dioxygenase bphC - Pseudomonas stutzeri	148.971	183.983	1.23503	0.000328725	0.00325514	1
An03g06390	An00g06714_at	strong similarity to 3-(3-hydroxyphenyl)propionate hydroxylase MhpA - Comamonas testosteroni	124.089	168.199	1.35547	1.91e-05	0.000324894	1
An03g06410	An00g09713_at	strong similarity to methyl sterol oxidase Erg25 - Saccharomyces cerevisiae	213.16	1283.79	6.02266	2.08e-11	8.6e-09	1
An03g06420	An00g04558_at	similarity to hypothetical protein encoded by An08g08870 - Aspergillus niger	93.6647	872.235	9.31232	5.91e-12	4.04e-09	1
An03g06540	An00g00047_s_at	strong similarity to arylsulfatase ars-1 - Neurospora crassa	62.8213	7871.69	125.303	5.58e-13	6.23e-10	1
An03g06540	An00g00047_at	strong similarity to arylsulfatase ars-1 - Neurospora crassa	60.5375	5636.97	93.1153	4.97e-16	2.4e-12	1
An03g06550	An00g00191_s_at	glucan 1,4-alpha-glucosidase glaA - Aspergillus niger	19526.8	26323.4	1.34806	3.36e-05	0.000518615	1
An03g06550	An00g00191_at	glucan 1,4-alpha-glucosidase glaA - Aspergillus niger	21376.3	26345.8	1.23248	0.000393915	0.00379755	1
An03g06560	An00g11929_at	strong similarity to triacylglycerol lipase Lip2 - Candida rugosa	27.7075	4511.87	162.839	4.88e-18	7.08e-14	1
An03g06660	An00g10221_at	strong similarity to peptide transporter PTR2 - Arabidopsis thaliana	204.001	77.4871	0.379838	2.38e-07	9.63e-06	-1
An03g06670	An00g13181_at	weak similarity to myosin-like protein Mlp1 - Saccharomyces cerevisiae	2090.2	702.247	0.335971	5.94e-08	3.43e-06	-1
An03g06760	An00g10540_at	strong similarity to hypothetical transcription regulator protein CAA91958.1 - Schizosaccharomyces pombe	97.5997	249.223	2.55352	1.8e-10	3.79e-08	1
An03g06800	An00g08789_at	strong similarity to hypothetical negative-acting regulatory protein qutR - Aspergillus nidulans	87.4994	65.0923	0.743917	3.7e-05	0.000561453	-1
An03g06840	An00g00382_at	hypothetical protein	81.001	111.907	1.38155	1.08e-05	0.000200403	1
An03g06850	An00g08738_at	strong similarity to hypothetical coiled-coil protein cgrA - Aspergillus nidulans	106.82	279.447	2.61604	5.19e-08	3.05e-06	1
An03g06860	An00g09809_at	strong similarity to hypothetical mitochondrial transport protein Arg11 - Saccharomyces cerevisiae	108.691	184.229	1.69498	2.27e-06	5.69e-05	1
An03g06890	An00g00354_at	similarity to hypothetical protein B16B8.140 - Neurospora crassa	50.5015	73.9063	1.46345	2.26e-05	0.000373436	1
An03g06940	An00g12043_at	strong similarity to UPD-GlcNAc transporter MNN2-2 - Kluyveromyces lactis	529.836	714.406	1.34835	2.72e-05	0.000438355	1
An04g00010	An00g03843_at	hypothetical protein [truncated ORF]	147.078	109.033	0.74133	0.000324998	0.00322531	-1
An04g00080	An00g10511_at	strong similarity to hypothetical membrane protein YNL024c - Saccharomyces cerevisiae	276.277	351.347	1.27172	0.000456695	0.00428636	1
An04g00350	An00g01179_at	hypothetical protein	39.6701	52.8322	1.33179	0.000130005	0.00152117	1
An04g00360	An00g11908_at	strong similarity to transport vesicle formation protein Sec13 - Saccharomyces cerevisiae	1347.37	2485.78	1.84491	1.28e-08	9.9e-07	1
An04g00380	An00g01109_at	hypothetical protein	491.507	261.032	0.531084	9.19e-08	4.75e-06	-1
An04g00500	An00g06437_at	similarity to transcription activator prnA - Aspergillus nidulans	92.6438	131.582	1.4203	6.23e-05	0.000849621	1
An04g00530	An00g10566_at	strong similarity to proline permease prnB - Aspergillus nidulans	155.797	84.2819	0.540971	1.9e-07	8.17e-06	-1
An04g00600	An00g11595_at	strong similarity to hypothetical ER-to-Golgi transporter Lag1 - Saccharomyces cerevisiae	219.381	322.106	1.46825	3.97e-06	8.93e-05	1
An04g00630	An00g02806_at	strong similarity to hypothetical protein CAC28557.1 - Neurospora crassa	137.655	185.181	1.34525	5.5e-05	0.000769769	1
An04g00740	An00g11122_at	strong similarity to sterol carrier protein-X/sterol carrier protein-2 SCP2 - Homo sapiens	420.699	317.468	0.754619	0.000154752	0.00173785	-1
An04g00880	An00g03935_at	similarity to cell division cycle protein CDC25 - Candida albicans	62.129	91.9094	1.47933	8.19e-06	0.000160232	1
An04g00930	An00g12281_at	weak similarity to apoptosis inhibitor IAP homolog ilp - Homo sapiens	359.933	256.148	0.711655	0.000220462	0.00232801	-1
An04g00970	An00g05022_at	similarity to hypothetical transmembrane protein orf375 - Bradyrhizobium japonicum	127.344	196.503	1.54308	5.4e-06	0.000113691	1
An04g01160	An00g11665_at	strong similarity to hypothetical ABC transporter SPBC15C4.02 - Schizosaccharomyces pombe	41.4027	55.5693	1.34217	0.000143733	0.00164466	1
An04g01310	An00g06298_at	similarity to protein involved in regulation of the inositol biosythesis Scs2 - Saccharomyces cerevisiae	726.857	964.978	1.3276	0.000130533	0.00152243	1
An04g01320	An00g06584_at	strong similarity to fatty acid desaturase from patent WO9846764-A1 - Homo sapiens	57.4077	92.8456	1.6173	1.39e-07	6.42e-06	1
An04g01390	An00g00061_at	strong similarity to amino acid transporter ATA1 - Homo sapiens	339.498	506.246	1.49116	4.81e-06	0.000103126	1
An04g01430	An00g13593_at	weak similarity to hypothetical protein encoded by B11A5.120 - Neurospora crassa	3085.26	1128.59	0.365801	5.49e-10	8.57e-08	-1
An04g01500	An00g12714_at	weak similarity to polypeptide SEQ ID NO:21489 from patent WO200171042-A2 - Drosophila melanogaster	45.2296	73.6155	1.62759	2.7e-06	6.54e-05	1
An04g01630	An00g07969_at	strong similarity to DNA helicase recQ - Aspergillus nidulans	75.368	103.07	1.36755	3.55e-05	0.000542527	1
An04g01780	An00g09297_at	strong similarity to hypothetical protein YAR002c-a - Saccharomyces cerevisiae	1281.41	1976.06	1.5421	1.03e-06	3e-05	1
An04g01950	An00g12162_at	strong similarity to zinc-metalloprotease Ste24 - Saccharomyces cerevisiae	1839.13	2996.01	1.62903	1.61e-07	7.12e-06	1
An04g01990	An00g05673_at	similarity to protein ZW10 homolog HZW10 - Homo sapiens	317.368	417.986	1.31704	0.000105929	0.00129382	1
An04g02020	An00g07689_at	strong similarity to cyclophilin cypB - Aspergillus nidulans	2262.96	3832.77	1.69369	1.19e-07	5.6e-06	1
An04g02070	An00g07552_at	strong similarity to clathrin heavy chain - Bos taurus	612.728	797.744	1.30196	0.000109154	0.00133085	1
An04g02090	An00g03071_at	pyruvate carboxylase pyc - Aspergillus niger	3180.98	1724.23	0.542043	6.03e-07	1.93e-05	-1
An04g02100	An00g05470_at	similarity to p-nitrobenzyl esterase pnbA - Bacillus subtilis	68.1471	46.5471	0.683038	8.64e-05	0.00110976	-1
An04g02110	An00g03993_at	similarity to con-8 - Neurospora crassa	67.2319	48.5305	0.721837	0.000102866	0.00126728	-1
An04g02190	An00g09722_at	strong similarity to mevalonate kinase Erg12 - Saccharomyces cerevisiae	165.528	126.84	0.766276	0.000165273	0.0018361	-1
An04g02250	An00g03141_at	questionable ORF	622.398	801.778	1.28821	9.38e-05	0.00118178	1
An04g02300	An00g06381_at	similarity to trans-2-enoyl-ACP reductase II fabK - Streptococcus pneumoniae	186.643	131.18	0.702837	0.000158653	0.00177479	-1
An04g02430	An00g00438_at	hypothetical protein	102.224	131.261	1.28405	0.000381353	0.00369362	1
An04g02540	An00g03882_at	similarity to bladder tumour EST encoded protein 16 from patent DE19818619-A1 - Homo sapiens	54.2526	39.5852	0.729646	5.12e-05	0.000731197	-1
An04g02580	An00g11811_at	strong similarity to threonine deaminase ILV - Arxula adeninivorans	260.158	335.593	1.28996	0.000121844	0.00144904	1
An04g02650	An00g07441_at	strong similarity to cell cycle regulation protein-4 (CECRP-4) from patent WO9964593-A2 - Homo sapiens	229.906	312.05	1.35729	2.37e-05	0.000389537	1
An04g02670	An00g09976_at	strong similarity to NADPH-dependent aldehyde reductase - Sporobolomyces salmonicolor	400.086	153.595	0.383904	8.38e-10	1.09e-07	-1
An04g02710	An00g11299_at	strong similarity to beta-carotene 15,15-dioxygenase beta-CD - Mus musculus	228.821	135.857	0.593726	5.36e-05	0.000756373	-1
An04g02840	An00g11593_at	strong similarity to flavocytochrome b2 L-lactate dehydrogenase CYB2 - Pichia anomala [putative frameshift]	42.6569	25.2373	0.591634	5.37e-07	1.75e-05	-1
An04g03070	An00g05587_at	similarity to hypothetical transcription activator SPAC139.03 - Schizosaccharomyces pombe	35.6655	27.8844	0.78183	0.000352434	0.00344806	-1
An04g03130	An00g09665_at	strong similarity to mannosylation protein Lec35 - Cricetulus griseus [putative sequencing error]	208.513	325.943	1.56318	4.25e-07	1.46e-05	1
An04g03150	An00g12948_at	weak similarity to hypothetical protein SPCP31B10.04 - Schizosaccharomyces pombe	58.9817	41.5744	0.704869	0.000199214	0.002133	-1
An04g03180	An00g01584_at	strong similarity to hypothetical protein EAA64005.1 - Aspergillus nidulans	635.461	277.811	0.43718	2.92e-07	1.1e-05	-1
An04g03190	An00g12859_at	weak similarity to hypothetical protein F28C11.17 - Arabidopsis thaliana	165.592	67.9689	0.410459	7.02e-10	9.89e-08	-1
An04g03210	An00g12476_at	weak similarity to protein E2 - Human papillomavirus type 76	43.8099	28.1486	0.642517	3.42e-05	0.000526656	-1
An04g03290	An00g09583_at	strong similarity to long-chain acyl-CoA dehydrogenase - Rattus norvegicus	972.046	419.147	0.431201	1.24e-08	9.64e-07	-1
An04g03340	An00g13564_at	weak similarity to hypothetical syntaxin 8 related protein B13N20.240 - Neurospora crassa	59.4859	40.4853	0.680587	5.39e-05	0.000758797	-1
An04g03420	An00g10827_at	strong similarity to regucalcin also known as senescence marker protein-30 SMP30 - Rattus norvegicus	582.892	382.866	0.656839	4.89e-06	0.000104336	-1
An04g03530	An00g09964_at	strong similarity to NAD-dependent D-arabinitol dehydrogenase ard - Candida tropicalis	819.151	412.135	0.503125	3.84e-05	0.000577979	-1
An04g03570	An00g10780_at	strong similarity to pyridoxine 4-dehydrogenase PLR - Schizosaccharomyces pombe	302.458	237.127	0.784	0.000128309	0.00150253	-1
An04g03580	An00g04656_at	similarity to hypothetical protein BAA97223.1 - Arabidopsis thaliana	551.253	698.028	1.26626	0.000215041	0.00228072	1
An04g03620	An00g03604_at	similarity to 2-dehydro-3-deoxyphosphoheptonate aldolase - Arabidopsis thaliana	104.916	238.219	2.27057	1.58e-09	1.8e-07	1
An04g03720	An00g09206_at	strong similarity to hypothetical protein SPAC6F6.17 - Schizosaccharomyces pombe	154.261	197.907	1.28294	8.15e-05	0.00105503	1
An04g03830	An00g12970_at	similarity to phorbol activated nuclear factor-like protein PNF1 from patent WO200162790-A2 - Homo sapiens	993.891	443.242	0.445967	2.04e-08	1.4e-06	-1
An04g04030	An00g00337_at	hypothetical protein	35.4595	27.2106	0.767371	0.000537752	0.00485819	-1
An04g04060	An00g07775_at	strong similarity to cytochrome-c peroxidase precursor Ccp1 - Saccharomyces cerevisiae	2940.27	1470.64	0.500171	1.36e-08	1.03e-06	-1
An04g04240	An00g10278_at	strong similarity to phosphate transport protein GvPT - Glomus versiforme	31.1376	48.3277	1.55207	4.42e-05	0.000646454	1
An04g04270	An00g04726_at	similarity to hypothetical protein mlr1435 - Mesorhizobium loti	300.198	222.887	0.742466	5.01e-05	0.00071886	-1
An04g04280	An00g04879_at	similarity to hypothetical protein SPBC800.14c - Schizosaccharomyces pombe	68.8926	150.818	2.18918	1.4e-06	3.84e-05	1
An04g04310	An00g00270_at	hypothetical protein	143.578	92.2388	0.642431	5.78e-05	0.000799992	-1
An04g04320	An00g08878_at	strong similarity to hypothetical protein encoded by An04g03250 - Aspergillus niger	54.1517	24.1773	0.446474	1.9e-06	4.93e-05	-1
An04g04340	An00g10042_at	strong similarity to nonaketide synthase lovB - Aspergillus terreus	33.079	44.8936	1.35716	0.000180651	0.00197667	1
An04g04390	An00g05459_at	similarity to phthalate ester hydrolase pehA - Arthrobacter keyseri	1383.27	1956.76	1.41459	2.16e-05	0.000358137	1
An04g04460	An00g12707_at	strong similarity to hypothetical protein CAE47852.1/AfA24A6.020c - Aspergillus fumigatus	431.001	240.86	0.558837	9.41e-07	2.8e-05	-1
An04g04470	An00g13208_at	weak similarity to NifA-regulated gene NrgA - Bradyrhizobium japonicum	145.755	94.0455	0.645228	4.81e-06	0.000103126	-1
An04g04800	An00g09156_at	strong similarity to hypothetical protein SPAC1486.02c - Schizosaccharomyces pombe [truncated ORF]	189.654	342.241	1.80455	1.23e-06	3.47e-05	1
An04g04890	An00g08475_at	strong similarity to glycerol kinase GK - Mus musculus	787.615	585.366	0.743213	1.61e-05	0.000281619	-1
An04g04990	An00g09661_at	strong similarity to mannose-1-phosphate guanyltransferase MPG1 - Trichoderma reesei	526.1	770.638	1.46481	1.44e-05	0.000256959	1
An04g05060	An00g06555_at	similarity to protein XFIN - Xenopus laevis	2197.11	1748.64	0.795882	0.000268893	0.00274801	-1
An04g05070	An00g02269_at	hypothetical protein	173.639	128.553	0.740344	0.00010057	0.00124715	-1
An04g05110	An00g06292_at	similarity to protein fragment SEQ ID NO:12845 from patent EP1033405-A2 - Arabidopsis thaliana	36.6472	55.8337	1.52354	2.13e-05	0.000354371	1
An04g05130	An00g11289_at	strong similarity to aspartate aminotransferase VF5 from patent WO9729187-A1 - Aquifex sp.	477.009	650.779	1.36429	5.08e-05	0.000727225	1
An04g05270	An00g11766_at	strong similarity to transcription activator Adr1 - Saccharomyces cerevisiae	943.928	724.416	0.767448	9.29e-05	0.00117564	-1
An04g05280	An00g06254_at	similarity to mucin-like protein Muc1 - Saccharomyces cerevisiae	98.1862	56.1827	0.572206	1.39e-05	0.000249224	-1
An04g05380	An00g07461_at	strong similarity to cell wall antigen 6C5 from patent WO200048620-A1 - Candida albicans	438.732	306.246	0.698026	9.09e-06	0.000174176	-1
An04g05440	An00g12134_at	strong similarity to xanthine dehydrogenase XDH - Homo sapiens	143.754	113.634	0.790478	0.000197371	0.00211966	-1
An04g05550	An00g05245_at	similarity to mucin-like protein Muc1 - Saccharomyces cerevisiae	237.744	153.46	0.645486	2.3e-06	5.74e-05	-1
An04g05590	An00g13984_at	weak similarity to hypothetical protein WP6 - Chlamydomonas eugametos	64.7889	83.0249	1.28147	0.000307029	0.00307699	1
An04g05620	An00g06862_at	strong similarity to acetate--CoA ligase facA - Aspergillus nidulans	2478.37	1539	0.620971	3.19e-05	0.000496657	-1
An04g05640	An00g03046_at	mitochondrial proton-pumping NADH:ubiquinone reductase nuo51 - Aspergillus niger	581.324	411.359	0.707624	2.5e-05	0.000407625	-1
An04g05730	An00g05040_at	similarity to inhibitor of endosome-lysosome fusion DotA - Legionella pneumophila	95.9016	74.0014	0.771638	0.000518657	0.00473581	-1
An04g05740	An00g03834_at	similarity to arylamine N-acetyltransferase NAT1 - Homo sapiens	208.023	271.164	1.30353	0.00042746	0.00405494	1
An04g05780	An00g03245_at	questionable ORF	64.2396	39.4381	0.613922	2.07e-05	0.000346186	-1
An04g05820	An00g06446_at	similarity to transcription regulator Rfg1 - Candida albicans	46.2879	81.0786	1.75161	5.93e-06	0.00012317	1
An04g05840	An00g13287_at	weak similarity to phospholipid-cholesterol acyltransferase - Aeromonas hydrophila	175.498	280.641	1.59912	6.13e-07	1.95e-05	1
An04g05880	An00g09563_at	strong similarity to linoleate diol synthase - Gaeumannomyces graminis	299.285	192.186	0.642149	7.64e-06	0.000150663	-1
An04g06020	An00g09683_at	strong similarity to mediator of mitochondrial Fe/S-cluster assembly Isa1 - Saccharomyces cerevisiae	238.978	117.006	0.48961	6.68e-08	3.7e-06	-1
An04g06060	An00g05789_at	similarity to replication factor complex subunit Ctf8 - Saccharomyces cerevisiae	57.4702	71.4205	1.24274	0.000461143	0.00431104	1
An04g06090	An00g04261_at	similarity to geranylgeranyltransferase type-II alpha chain Bet4 - Saccharomyces cerevisiae	264.907	205.116	0.774295	0.000268809	0.00274801	-1
An04g06180	An00g08203_at	strong similarity to exocyst subunit Sec6 - Saccharomyces cerevisiae	87.7916	121.23	1.38088	7.87e-05	0.00102664	1
An04g06210	An00g08674_at	strong similarity to homocitrate synthase lys1 - Penicillium chrysogenum	1114.16	1469.85	1.31925	8.53e-05	0.00109772	1
An04g06310	An00g08157_at	strong similarity to hypothetical protein CAB91735.2 - Neurospora crassa	3767.33	4927.77	1.30803	5.56e-05	0.000774768	1
An04g06890	An00g06003_at	similarity to 72-kD protein of the signal recognition particle SRP72 - Canis lupus	95.4846	127.35	1.33372	0.000113697	0.00137127	1
An04g06910	An00g12171_at	transcription regulator of maltose utilization amyR - Aspergillus niger	1176.09	748.065	0.63606	1.06e-06	3.06e-05	-1
An04g06920	An00g00188_at	extracellular alpha-glucosidase aglU - Aspergillus niger	12051.8	7257.05	0.602153	7.55e-08	4.07e-06	-1
An04g06930	An00g08222_at	strong similarity to extracellular alpha-amylase amyA/amyB - Aspergillus niger	528.848	287.747	0.544102	7.68e-08	4.13e-06	-1
An04g06940	An00g05016-3_at	transcriptional activator of proteases PrtT from patent WO200020596-A1 - Aspergillus niger	2458.97	1795.2	0.730064	3.53e-05	0.000541306	-1
An04g06960	An00g09980_at	strong similarity to NADPH-ferrihemoprotein reductase 1 CPR1 - Petroselinum crispum	121.557	399.182	3.28391	1.5e-08	1.12e-06	1
An04g06970	An00g08364_at	strong similarity to GABA permease gabA - Aspergillus nidulans	32.5644	41.981	1.28917	0.000295471	0.00296883	1
An04g07080	An00g04866_at	similarity to hypothetical protein SPBC2G5.01 - Schizosaccharomyces pombe	521.056	682.526	1.30989	9.43e-05	0.00118417	1
An04g07120	An00g05628_at	similarity to protein FRM2 involved in fatty acid regulation - Saccharomyces cerevisiae	162.363	203.823	1.25536	0.000398457	0.00382608	1
An04g07150	An00g10605_at	strong similarity to protein involved in cell wall biogenesis and architecture Ecm15 - Saccharomyces cerevisiae	704.086	528.937	0.751239	0.000415821	0.00396396	-1
An04g07190	An00g05020_at	similarity to hypothetical transcription regulator protein - Schizosaccharomyces pombe	68.9259	94.112	1.36541	3.74e-05	0.000566674	1
An04g07370	An00g05840_at	similarity to salicylate hydroxylase nahW - Pseudomonas stutzeri	97.8881	63.0918	0.644529	1.13e-06	3.22e-05	-1
An04g07400	An00g07330_at	strong similarity to C6 zinc finger transcription factor PRO1 - Sordaria macrospora [putative sequencing error]	122.371	52.9959	0.433074	4.48e-07	1.52e-05	-1
An04g07780	An00g01959_at	hypothetical protein	21.9805	45.6934	2.07882	1.7e-07	7.43e-06	1
An04g08050	An00g08870_at	strong similarity to hypothetical protein encoded by An02g13120 - Aspergillus niger	210.055	92.1445	0.438668	2.62e-08	1.68e-06	-1
An04g08060	An00g00016_at	hypothetical protein	2355.09	226.46	0.0961576	3.68e-09	3.63e-07	-1
An04g08150	An00g08133_at	strong similarity to EST an_2637 - Aspergillus niger	25.2121	73.7619	2.92566	1.05e-10	2.58e-08	1
An04g08190	An00g09737_at	strong similarity to mitochondrial ATP synthase subunit 9 oliC31 - Aspergillus nidulans	5949.46	8213.66	1.38057	2.45e-05	0.000400395	1
An04g08190	An00g09737_x_at	strong similarity to mitochondrial ATP synthase subunit 9 oliC31 - Aspergillus nidulans	6298.96	8467.39	1.34425	2.5e-05	0.000407938	1
An04g08320	An00g10576_at	strong similarity to protease Mch5 - Saccharomyces cerevisiae	617.003	318.886	0.516831	1.44e-05	0.000257241	-1
An04g08330	An00g10148_at	strong similarity to orotidine-5-monophosphate pyrophosphorylase - Ajellomyces capsulatus [truncated ORF]	271.31	496.277	1.82919	4e-06	8.96e-05	1
An04g08440	An00g07753_at	strong similarity to cytochrome P450 monooxygenase TRI11 - Fusarium sporotrichioides	115.557	61.9796	0.536356	1.37e-07	6.34e-06	-1
An04g08560	An00g07703_at	strong similarity to cytochrome b2 cyb2 - Kluyveromyces lactis	99.337	71.518	0.719954	7.44e-05	0.000978127	-1
An04g08580	An00g11877_at	strong similarity to translation initiation factor eIF-2 alpha chain kinase HRI - Oryctolagus cuniculus	87.6113	174.745	1.99455	1.24e-06	3.47e-05	1
An04g08590	An00g07976_at	strong similarity to DNA photolyase phr1 - Trichoderma harzianum	193.061	324.476	1.68069	1.66e-07	7.28e-06	1
An04g08600	An00g11858_at	strong similarity to transcription activator xlnR - Aspergillus niger	247.527	173.448	0.700726	0.000191129	0.00205872	-1
An04g08620	An00g04325_at	similarity to heme activator protein Hap1 - Saccharomyces cerevisiae	1444.19	984.726	0.681852	0.000125065	0.00147385	-1
An04g08690	An00g05486_at	similarity to polynucleotide sequence SEQ ID NO:3913 from patent WO200058473-A2 - Homo sapiens	354.357	485.738	1.37076	7.88e-05	0.00102679	1
An04g08820	An00g08434_at	strong similarity to glucosyltransferase Alg8 - Saccharomyces cerevisiae	406.271	502.233	1.2362	0.000324187	0.00321946	1
An04g08830	An00g04298_at	similarity to Golgi membrane protein Emp47 - Saccharomyces cerevisiae	361.995	612.155	1.69106	9.3e-07	2.78e-05	1
An04g08880	An00g04515_at	similarity to hypothetical protein CAD60573.1 - Podospora anserina	109.078	187.09	1.71519	4.08e-06	9.06e-05	1
An04g08890	An00g07143_at	strong similarity to aryl-alcohol oxidase precursor aao - Pleurotus eryngii	35.9903	50.5885	1.40562	7.1e-05	0.000945959	1
An04g08900	An00g08837_at	strong similarity to hypothetical protein 68B2.50 - Neurospora crassa	110.499	68.0216	0.615587	2.16e-05	0.000358137	-1
An04g09030	An00g09803_at	strong similarity to mitochondrial succinate-fumarate transporter Sfc1 - Saccharomyces cerevisiae	241.116	66.9784	0.277785	3.3e-07	1.22e-05	-1
An04g09490	An00g08943_at	hypothetical protein	784.689	122.45	0.156049	2.49e-10	4.71e-08	-1
An04g09550	An00g06770_at	strong similarity to 4-Hydroxyacetophenone monooxygenase hapE - Pseudomonas fluorescens	97.867	41.5285	0.424336	4.6e-09	4.25e-07	-1
An04g09850	An00g11909_at	strong similarity to glycerophosphoinositol transporter Git1 - Saccharomyces cerevisiae	29.5769	42.8682	1.44938	1.55e-05	0.000273328	1
An04g09870	An00g10167_at	strong similarity to oxysterol 7alpha-hydroxylase CYP7b1 - Homo sapiens	154.246	117.044	0.758815	0.000198099	0.0021259	-1
An04g09890	An00g07460_at	strong similarity to hypothetical cell wall alpha-glucan synthase ags1p - Schizosaccharomyces pombe	136.95	62.5546	0.45677	1.22e-08	9.58e-07	-1
An04g09900	An00g08899_at	strong similarity to hypothetical protein encoded by An07g06270 - Aspergillus niger	87.7517	37.1512	0.423367	1.33e-08	1.01e-06	-1
An04g09920	An00g04371_at	similarity to human PRO1072 protein sequence from patent WO9946281-A2 - Homo sapiens	120.397	84.0071	0.697748	0.000223308	0.00235122	-1
An04g09990	An00g06674_s_at	strong similarity to 2,5-dichloro-2,5-cyclohexadiene-1,4-diol dehydrogenase linC - Sphingomonas paucimobilis	2842.22	2045.78	0.719781	5.97e-06	0.00012329	-1
An04g10000	An00g09927_at	strong similarity to multidrug transporter from patent WO0100804-A - Corynebacterium glutamicum	72.7566	44.1796	0.607224	0.000130351	0.00152188	-1
An04g10010	An00g13915_at	similarity to integral membrane protein PTH11 - Magnaporthe grisea	49.0327	34.9587	0.712966	4.87e-05	0.000702234	-1
An04g10020	An00g12442_at	weak similarity to dihydrofolate reductase dfr1p - Schizosaccharomyces pombe	72.9669	46.7595	0.640832	0.00034284	0.00337238	-1
An04g10110	An00g06204_at	similarity to hypothetical protein encoded by An11g00040 - Aspergillus niger	271.888	121.881	0.448277	6.37e-09	5.6e-07	-1
An04g10140	An00g00909_at	hypothetical protein	630.154	1049.24	1.66505	1.89e-06	4.9e-05	1
An05g00020	An00g13892_at	weak similarity to transcription factor Ume6 - Saccharomyces cerevisiae	100.343	77.0072	0.767437	0.000116788	0.00139963	-1
An05g00140	An00g05911_at	similarity to signal recognition particle receptor beta chain Srp102 - Saccharomyces cerevisiae	649.326	904.607	1.39315	2.57e-05	0.000415987	1
An05g00170	An00g12075_at	strong similarity to vacuolar Ca(2+)/H+-exchanging protein Hum1 - Saccharomyces cerevisiae	352.199	204.313	0.580106	7.11e-08	3.88e-06	-1
An05g00220	An00g09587_at	strong similarity to L-ornithine N5-hydroxylase psbA - Pseudomonas sp.	37.7071	411.04	10.9009	1.74e-13	2.3e-10	1
An05g00300	An00g05188_at	similarity to microsomal cytochrome b5 cytb5 - Musca domestica	606.098	326.283	0.538334	1.06e-07	5.08e-06	-1
An05g00420	An00g06087_at	similarity to human ORFX ORF1903 polypeptide sequence SEQ ID NO:3806 from patent WO200058473-A2 - Homo sapiens	79.8412	60.801	0.761524	0.000144548	0.00165268	-1
An05g00760	An00g01284_at	strong similarity to hypothetical protein EAA57966.1 - Aspergillus nidulans	181.303	97.0362	0.535216	2.81e-07	1.08e-05	-1
An05g00800	An00g05347_at	similarity to nodulin GmNOD53b - Glycine max [truncated ORF]	21.5291	37.3524	1.73497	7.4e-06	0.000146839	1
An05g00880	An00g08008_at	strong similarity to dnaJ protein homolog Scj1 - Saccharomyces cerevisiae	375.768	673.271	1.79172	1.02e-07	5.04e-06	1
An05g00930	An00g09972_at	strong similarity to NADP-dependent malate dehydrogenase mdh - Homo sapiens	336.218	135.213	0.402157	1.51e-07	6.81e-06	-1
An05g01010	An00g09623_at	strong similarity to lysophospholipase plb1 - Penicillium notatum	20.303	28.0421	1.38118	6.57e-06	0.000133499	1
An05g01040	An00g08902_at	similarity to hypothetical protein CAD60719.1 - Podospora anserina	93.3982	138.379	1.4816	0.000176686	0.00194208	1
An05g01080	An00g13301_at	weak similarity to potassium channel protein AKT1 - Arabidopsis thaliana	18.1377	26.3793	1.45439	3.31e-05	0.00051252	1
An05g01290	An00g08590_at	strong similarity to hexose transporter Hxt3 - Saccharomyces cerevisiae	322.994	131.646	0.407581	4.98e-08	2.95e-06	-1
An05g01340	An00g13456_at	weak similarity to regulator protein Arg81 - Saccharomyces cerevisiae	95.1098	127.126	1.33662	0.000132178	0.00153914	1
An05g01490	An00g06604_at	strong similarity to hypothetical protein PA3762 - Pseudomonas aeruginosa	167.353	119.185	0.712177	3.64e-05	0.00055548	-1
An05g01660	An00g10346_at	strong similarity to pleiotropic drug resistance protein Pdr5 - Saccharomyces cerevisiae	49.4337	33.9491	0.686761	0.000125148	0.00147385	-1
An05g01740	An00g10569_at	strong similarity to proline transporter Put4 - Saccharomyces cerevisiae	36.0917	24.43	0.676888	7.4e-06	0.000146839	-1
An05g01750	An00g09669_at	strong similarity to alpha-1,6-mannosyltransferase Hoc1 - Saccharomyces cerevisiae	1898.63	985.194	0.518898	1.04e-08	8.3e-07	-1
An05g01760	An00g04315_at	similarity to hard surface induced protein 3 chip3 - Glomerella cingulata	1692.54	956.876	0.565348	5.33e-08	3.09e-06	-1
An05g01770	An00g00859_at	hypothetical protein	848.087	560.541	0.660947	2e-06	5.13e-05	-1
An05g01880	An00g10733_at	strong similarity to hypothetical chloroperoxidase cpo - Agaricus bisporus	115.737	89.8496	0.776326	6.94e-05	0.000927118	-1
An05g01890	An00g09118_at	strong similarity to hypothetical protein related to host-specific AK-toxin Akt2 B23L21.350 - Neurospora crassa	97.8773	169.375	1.73048	1.59e-07	7.08e-06	1
An05g02220	An00g03605_at	similarity to 2-haloacid dehalogenase - Pseudomonas putida	211.584	152.568	0.721074	5.85e-05	0.000807671	-1
An05g02250	An00g05002_at	similarity to hypothetical serine-threonine rich protein - Schizosaccharomyces pombe	1223.09	889.318	0.727108	3.06e-05	0.000479397	-1
An05g02390	An00g03657_at	similarity to 6-hydroxy-D-nicotine oxidase 6-HDNO - Arthrobacter oxidans	152.997	33.2052	0.217031	3.34e-10	5.76e-08	-1
An05g02400	An00g13220_at	weak similarity to nuclear migration protein Num1 - Saccharomyces cerevisiae	119.478	50.3796	0.421665	8.29e-07	2.51e-05	-1
An05g02410	An00g07270_at	strong similarity to beta-glucuronidase GUSB - Canis lupus	66.0549	33.6601	0.509578	1.66e-06	4.39e-05	-1
An06g00160	An00g12646_at	weak similarity to hypothetical cell wall protein binB - Aspergillus nidulans	69.2997	37.42	0.539973	6.75e-07	2.13e-05	-1
An06g00170	An00g00144_at	alpha-galactosidase aglA - Aspergillus niger	28.9422	18.1488	0.62707	1.34e-05	0.000243538	-1
An06g00190	An00g09628_at	strong similarity to lysosomal pepstatin insensitive protease CLN2 - Homo sapiens	593.353	153.281	0.258331	2.48e-09	2.56e-07	-1
An06g00310	An00g03918_at	similarity to carboxypeptidase D - Penicillium janthinellum	768.138	532.041	0.692638	3.8e-06	8.6e-05	-1
An06g00370	An00g04284_at	similarity to glutathione S-transferase isoI - Rhodococcus sp.	297.757	627.358	2.10694	2.77e-06	6.67e-05	1
An06g00600	An00g05907_at	similarity to short-chain alcohol dehydrogenase adhA - Aspergillus parasiticus	551.152	270.11	0.490083	1.24e-06	3.47e-05	-1
An06g00620	An00g07051_at	strong similarity to alpha-glucoside-hydrogen symporter Mal11 - Saccharomyces cerevisiae	193.654	144.267	0.744974	0.000368691	0.00359498	-1
An06g00630	An00g00029_at	similarity to cytochrome P450 pisatin demethylase PDAT9 - Nectria haematococca	82.9065	116.077	1.4001	4.91e-05	0.000706745	1
An06g00720	An00g03961_at	similarity to chloroperoxidase CPO - Caldariomyces fumago	85.3152	33.4442	0.392007	3.49e-08	2.17e-06	-1
An06g00770	An00g08555_at	strong similarity to HC-toxin efflux pump TOXA - Cochliobolus carbonum	49.1514	63.4185	1.29027	0.000130833	0.0015247	1
An06g00860	An00g13389_at	strong similarity to hypothetical protein CAD21381.1 - Neurospora crassa	70.136	51.2077	0.73012	0.000442194	0.0041634	-1
An06g00960	An00g05690_at	similarity to hypothetical ankyrin At2g03430 - Arabidopsis thaliana	38.5583	26.2298	0.680263	0.000261675	0.00269648	-1
An06g01000	An00g10685_at	hypothetical protein	680.047	278.93	0.410163	3.2e-10	5.73e-08	-1
An06g01050	An00g09163_at	strong similarity to hypothetical protein SPAC17G6.02c - Schizosaccharomyces pombe	175.054	141.919	0.81072	0.000532559	0.00481792	-1
An06g01090	An00g04569_at	similarity to hypothetical protein encoded by An11g07820 - Aspergillus niger [putative sequencing error]	26.7448	18.2795	0.683478	0.00010578	0.00129382	-1
An06g01100	An00g09671_at	strong similarity to mannosyltransferase Alg1 - Saccharomyces cerevisiae	125.247	159.668	1.27482	0.000150243	0.00169728	1
An06g01190	An00g07333_at	strong similarity to Ca(2+)-binding protein Frq1 - Saccharomyces cerevisiae	146.844	112.832	0.768384	6.8e-05	0.000911757	-1
An06g01200	An00g08070_at	strong similarity to endosomal protein Emp70 - Saccharomyces cerevisiae	325.591	503.834	1.54744	1.37e-06	3.77e-05	1
An06g01260	An00g01819_at	strong similarity to hypothetical protein CAC28835.1 - Neurospora crassa	349.4	196.593	0.56266	8.98e-08	4.69e-06	-1
An06g01270	An00g12065_at	strong similarity to UV-endonuclease uve1 - Neurospora crassa	131.285	95.2488	0.725511	1.56e-05	0.000273887	-1
An06g01300	An00g07097_at	strong similarity to cyclic peptide AM-toxin synthase AMT - Alternaria alternata	73.5352	120.824	1.64307	7.69e-07	2.37e-05	1
An06g01510	An00g07545_at	strong similarity to class I alpha-mannosidase AAB62720.1 - Spodoptera frugiperda	525.622	387.9	0.737982	4.29e-05	0.000630609	-1
An06g01660	An00g11805_at	strong similarity to thioredoxin peroxidase PMP20 - Mus musculus	1049.49	820.695	0.781993	0.000166194	0.00184394	-1
An06g01960	An00g10025_at	strong similarity to nitrilase NIT2 - Arabidopsis thaliana	139.817	93.042	0.665456	1.24e-06	3.47e-05	-1
An06g02110	An00g05348_at	similarity to protein nompC - Drosophila melanogaster	199.205	150.652	0.756268	0.000110889	0.00134748	-1
An06g02120	An00g13945_at	weak similarity to Tyk2 non-receptor tyrosine - Mus musculus	387.96	244.731	0.630816	0.00037542	0.00364834	-1
An06g02270	An00g03820_at	similarity to arabinose transport protein araE - Escherichia coli	9455.46	6049.33	0.639771	1.49e-06	4.03e-05	-1
An06g02380	An00g12727_at	weak similarity to hypothetical protein encoded by An05g00020 - Aspergillus niger	29.0562	20.6568	0.710924	0.000136838	0.0015836	-1
An06g02570	An00g05339_at	similarity to nitrogen assimilation regulatory protein nit-4 - Neurospora crassa	70.8864	51.0128	0.719641	0.000187286	0.00202807	-1
An07g00150	An00g09925_at	strong similarity to multidrug transporter bmr3 - Bacillus subtilis	557.353	307.82	0.552289	8.44e-06	0.000163992	-1
An07g00200	An00g04176_at	similarity to esterase EstC - Burkholderia gladioli	211.872	150.649	0.711037	7.75e-06	0.000152187	-1
An07g00440	An00g10969_at	strong similarity to secretory lipase LIP2 - Candida albicans	1071.77	579.142	0.540358	9.27e-08	4.75e-06	-1
An07g00680	An00g09602_at	strong similarity to low specificity L-threonine aldolase from patent JP03277282-A - Pseudomonas putida	102.827	63.1578	0.614214	2.43e-05	0.000398047	-1
An07g00850	An00g02802_at	hypothetical protein	50.2536	36.0446	0.717255	6.14e-05	0.000841366	-1
An07g01220	An00g10137_at	strong similarity to hypothetical protein encoded by ORF10 - Aspergillus terreus	116.073	84.6982	0.729694	5.88e-05	0.000809087	-1
An07g01320	An00g07117_at	strong similarity to antifungal protein precursor paf - Penicillium chrysogenum	3053.38	770.562	0.252364	9.53e-10	1.19e-07	-1
An07g01320	An00g07117_s_at	strong similarity to antifungal protein precursor paf - Penicillium chrysogenum	193.306	38.6262	0.199819	1.98e-09	2.2e-07	-1
An07g01340	An00g12706_at	weak similarity to phosphoenolpyruvate carboxylase - Escherichia coli	7197.65	2474.91	0.34385	6.82e-10	9.7e-08	-1
An07g01520	An00g10089_at	strong similarity to nucleoporin Nup170 - Saccharomyces cerevisiae	87.2564	107.492	1.23191	0.000459806	0.00430409	1
An07g01800	An00g00362_at	hypothetical protein	18.1308	29.9559	1.65221	6.72e-06	0.00013583	1
An07g01810	An00g00355_at	hypothetical protein	67.4366	117.559	1.74325	3.06e-06	7.27e-05	1
An07g01910	An00g12901_at	strong similarity to hypothetical protein EAA58547.1 - Aspergillus nidulans [putative sequencing error]	36.2363	48.4569	1.33725	0.00053053	0.00481091	1
An07g01970	An00g07786_at	strong similarity to cytoplasmic metalloproteinase mepB - Aspergillus fumigatus	652.257	875.738	1.34263	2.04e-05	0.000341214	1
An07g02020	An00g13960_at	similarity to hypothetical protein CAB91761.2 - Neurospora crassa	239.891	343.45	1.43169	9.96e-06	0.000188244	1
An07g02150	An00g12753_at	similarity to hypothetical AAA family ATPase Cj0377 - Campylobacter jejuni	196.805	259.68	1.31948	8.91e-05	0.00113841	1
An07g02170	An00g06462_at	similarity to transport protein Bos1 - Saccharomyces cerevisiae	118.336	225.781	1.90796	1.65e-08	1.18e-06	1
An07g02190	An00g10959_at	strong similarity to protein Sec7 - Saccharomyces cerevisiae	245.262	354.287	1.44453	9.5e-06	0.000181121	1
An07g02360	An00g03660_at	similarity to 6-hydroxy-D-nicotine oxidase 6-HDNO - Arthrobacter oxidans	360.378	629.767	1.74752	5.48e-07	1.78e-05	1
An07g02740	An00g04714_at	similarity to hypothetical protein encoded by SPAP14E8.02 - Schizosaccharomyces pombe	80.2564	105.104	1.3096	0.000191772	0.00206411	1
An07g03030	An00g08175_at	strong similarity to EST SEQ ID NO:4127 from patent WO200056762-A2 - Aspergillus niger	2804.46	1007.03	0.35908	5.21e-08	3.05e-06	-1
An07g03100	An00g08184_at	strong similarity to esterase D ESD - Homo sapiens	323.581	250.247	0.773368	0.000320258	0.0031848	-1
An07g03130	An00g09744_at	strong similarity to mitochondrial cation transporter Mmt1 - Saccharomyces cerevisiae	379.349	496.176	1.30797	0.000354978	0.00346826	1
An07g03170	An00g11160_at	strong similarity to succinate dehydrogenase cytochrome b subunit Sdh3 - Saccharomyces cerevisiae	2315.76	1423.6	0.614744	3.47e-07	1.26e-05	-1
An07g03220	An00g03995_at	strong similarity to hypothetical conserved protein 3H10.120 - Neurospora crassa [putative sequncing errors]	891.417	1109.73	1.24491	0.000271206	0.00276718	1
An07g03260	An00g04621_at	similarity to hypothetical protein B15I20.50 - Neurospora crassa	202.118	150.52	0.744714	5.27e-05	0.000745994	-1
An07g03270	An00g04399_at	similarity to hypothetical aminoglycoside adenylyltransferase AADA6 - Pseudomonas aeruginosa	81.503	59.9113	0.735081	0.000425021	0.0040384	-1
An07g03290	An00g06380_at	strong similarity to trans-2-enoyl-ACP reductase II fabK - Streptococcus pneumoniae	830.64	596.25	0.71782	0.000110254	0.00134314	-1
An07g03340	An00g08698_at	strong similarity to hydrophobin hYP1 - Aspergillus fumigatus	134.672	182.756	1.35704	0.000115898	0.00139203	1
An07g03520	An00g05435_at	similarity to phenylcoumaran benzylic ether reductase pcbera - Populus trichocarpa [truncated ORF]	1032.15	782.611	0.758231	9.06e-05	0.00115458	-1
An07g03570	An00g11076_at	strong similarity to sorbitol utilization protein sou2 - Candida albicans	1533.52	2063.5	1.3456	3.08e-05	0.000482056	1
An07g03670	An00g10344_at	strong similarity to plasma membrane receptor Syg1 - Saccharomyces cerevisiae	50.6121	71.6689	1.41604	4.05e-05	0.000604268	1
An07g03760	An00g06626_at	strong similarity to 100 kDa coactivator snd1 - Homo sapiens	618.884	1029.84	1.66402	2.66e-07	1.05e-05	1
An07g04190	An00g08015_at	strong similarity to dolichyl-diphosphooligosaccharide--protein glycosyltransferase 48kD chain DDOST - Gallus gallus	1058.52	1787.19	1.68838	1.03e-07	5.04e-06	1
An07g04240	An00g09604_at	strong similarity to low-molecular-weight GTP/GDP-binding protein krev-1 - Neurospora crassa	140.675	187.239	1.331	6.25e-05	0.000851232	1
An07g04260	An00g06730_at	strong similarity to 3-hydroxy-3-methylglutaryl-CoA synthase Erg13 - Saccharomyces cerevisiae	4053.91	47.7696	0.0117836	2.67e-15	9.6e-12	-1
An07g04270	An00g06742_at	strong similarity to 3-methylcrotonyl-CoA carboxylase (MCC) non-biotin-containing beta subunit MCCB - Homo sapiens	256.681	183.919	0.716528	1.39e-05	0.000249658	-1
An07g04280	An00g09502_at	strong similarity to isovaleryl-coenzyme A dehydrogenase AtIVD - Arabidopsis thaliana	148.571	111.654	0.75152	0.000141249	0.00162392	-1
An07g04330	An00g04336_at	similarity to heterokaryon incompatibility protein het-6 - Neurospora crassa	67.3227	25.8728	0.384311	1.06e-07	5.08e-06	-1
An07g04350	An00g00468_at	hypothetical protein	127.85	52.6355	0.411697	1.96e-09	2.19e-07	-1
An07g04430	An00g08592_at	strong similarity to hexose transporter ght2p - Schizosaccharomyces pombe	2741.44	2056.81	0.750268	0.000130319	0.00152188	-1
An07g04500	An00g00357_at	hypothetical protein	224.549	148.602	0.661781	0.00016094	0.00179621	-1
An07g04620	An00g04582_at	strong similarity to hypothetical protein EAA60744.1 - Aspergillus nidulans	998.782	360.76	0.3612	8.57e-08	4.54e-06	-1
An07g04640	An00g02721_at	hypothetical protein	159.438	122.853	0.770538	0.000431423	0.00408052	-1
An07g04650	An00g04189_at	similarity to glucan 1,3-beta-glucosidase Bgl2 - Saccharomyces cerevisiae	251.756	193.602	0.769007	0.000350688	0.00343561	-1
An07g04830	An00g06526_at	similarity to hypothetical protein BAA90881.1 - Homo sapiens	119.603	171.29	1.43216	6.23e-06	0.000127941	1
An07g04880	An00g13929_at	weak similarity to translation initiation factor eIF-2 alpha chain kinase HCR - Rattus norvegicus	45.4669	62.4729	1.37403	3.98e-05	0.00059501	1
An07g04950	An00g12882_at	weak similarity to hypothetical protein KIAA1394 - Homo sapiens	27.1713	34.0981	1.25493	0.000229368	0.00240977	1
An07g05030	An00g12287_at	weak similarity to arylsulfotransferase astA - Eubacterium rectale	33.081	52.615	1.59049	2.26e-07	9.26e-06	1
An07g05500	An00g07631_at	strong similarity to copper permease component Ctr3 - Saccharomyces cerevisiae [truncated ORF]	51.7074	78.813	1.52421	0.000218873	0.00231629	1
An07g05520	An00g10123_at	strong similarity to O-methyltransferase B omtB - Aspergillus parasiticus	4280.52	7262.77	1.6967	2.1e-06	5.35e-05	1
An07g05610	An00g11991_at	strong similarity to ubiquinone biosynthesis protein Cat5 - Saccharomyces cerevisiae	151.402	194.25	1.28301	0.000263503	0.00270762	1
An07g05620	An00g11825-M_at	strong similarity to transcription elongation factor Rtf1 - Saccharomyces cerevisiae	55.2193	78.1296	1.4149	1.93e-05	0.000328201	1
An07g05620	An00g11825-3_at	strong similarity to transcription elongation factor Rtf1 - Saccharomyces cerevisiae	97.7811	131.807	1.34798	0.000235918	0.00246965	1
An07g05620	An00g11825_at	strong similarity to transcription elongation factor Rtf1 - Saccharomyces cerevisiae	114.868	146.735	1.27743	0.000285362	0.00288323	1
An07g05660	An00g12767_at	similarity to hypothetical protein EAA64430.1 - Aspergillus nidulans	115.309	63.8443	0.553679	1.82e-06	4.74e-05	-1
An07g05820	An00g10772_at	strong similarity to hypothetical transmembrane protein usgS - Aspergillus nidulans	2165.52	1378.67	0.636646	9.48e-07	2.81e-05	-1
An07g05830	An00g08315_at	strong similarity to formamidase fmdS - Aspergillus nidulans	52.0282	34.4972	0.663047	4.91e-05	0.000706745	-1
An07g05920	An00g08190_at	strong similarity to estrogen receptor-binding cyclophilin cypD - Bos primigenius taurus	2107.27	1625.44	0.77135	9e-05	0.00114789	-1
An07g06030	An00g07564_at	strong similarity to coatomer gamma subunit 2 copg2 - Homo sapiens	342.536	566.803	1.65473	4.32e-06	9.45e-05	1
An07g06210	An00g00643_x_at	hypothetical protein	131.777	275.265	2.08888	3.93e-07	1.38e-05	1
An07g06210	An00g00643_at	hypothetical protein	129.676	270.126	2.08309	4.48e-06	9.73e-05	1
An07g06230	An00g00620_at	hypothetical protein	382.572	641.505	1.67682	2.84e-07	1.08e-05	1
An07g06240	An00g08262_at	strong similarity to ferrioxamine B permease Sit1 - Saccharomyces cerevisiae	109.621	2431.12	22.1775	1.92e-11	8.44e-09	1
An07g06270	An00g04528_at	similarity to hypothetical protein encoded by An04g09900 - Aspergillus niger	12.9395	17.5467	1.35605	0.000214402	0.00227561	1
An07g06280	An00g09648_at	strong similarity to maleylacetoacetate isomerase maiA - Aspergillus nidulans	148.429	4297.35	28.9523	1.3e-12	1.25e-09	1
An07g06310	An00g08230_at	strong similarity to FAD dependent L-sorbose dehydrogenase SDH - Gluconobacter oxydans	97.892	63.4585	0.64825	0.00041739	0.0039737	-1
An07g06400	An00g11327_at	strong similarity to copper amine oxidase AO-I - Aspergillus niger	49.604	35.1669	0.708952	4.43e-05	0.000647209	-1
An07g06430	An00g11397_at	strong similarity to glycoprotein glucosyltransferase gpt1p - Schizosaccharomyces pombe	457.977	750.941	1.63969	3.96e-07	1.39e-05	1
An07g06480	An00g04034_at	similarity to cytochrome 4F8 cyp4F8 - Homo sapiens	30.5929	24.3642	0.796403	0.000187608	0.00202837	-1
An07g06880	An00g11176_at	strong similarity to sugar transport protein Stl1 - Saccharomyces cerevisiae	290.589	199.265	0.685727	9.56e-06	0.000181966	-1
An07g06960	An00g12873_at	similarity to hypothetical protein SMb20606 - Sinorhizobium meliloti	541.89	342.473	0.631998	8.17e-07	2.48e-05	-1
An07g07300	An00g10574_at	strong similarity to prostaglandin f(2alpha) synthase TbPGFS - Trypanosoma brucei	38.2109	262.659	6.87392	3.4e-11	1.12e-08	1
An07g07320	An00g13129_at	weak similarity to microtubule associated inner centromer protein INCENP - Homo sapiens	54.2807	111.775	2.0592	1.79e-07	7.78e-06	1
An07g07340	An00g09612_at	strong similarity to luminal ER-protein retention receptor ERD2 - Kluyveromyces marxianus	326.558	538.847	1.65008	2e-07	8.46e-06	1
An07g07370	An00g13273_at	weak similarity to PC-MYB2 - Arabidopsis thaliana	253.376	194.566	0.767895	0.000102263	0.00126275	-1
An07g07400	An00g13141_at	weak similarity to mitotic chromosome associated MCAP - Mus musculus [truncated ORF]	671.86	487.339	0.725359	7.15e-05	0.000949528	-1
An07g08220	An00g07548_at	strong similarity to clathrin associated epsin 2A - Homo sapiens	59.6025	83.0316	1.39309	1.58e-05	0.000276422	1
An07g08230	An00g08465_at	strong similarity to glutathione S-transferase isoJ - Rhodococcus sp.	1116.6	567.71	0.508429	1.86e-08	1.3e-06	-1
An07g08400	An00g07019_at	strong similarity to allergen rAsp f 4 - Aspergillus fumigatus	3086.01	2437.22	0.789765	0.000182933	0.00199712	-1
An07g08520	An00g03569_at	similarity to G1/S-specific cyclin CCN1 - Candida albicans	125.914	168.204	1.33586	0.000125648	0.00147853	1
An07g08710	An00g00143_at	alpha, alpha-trehalose-phosphate synthase (UDP-forming) 2 (trehalose-6-phosphate UDP-glucose phosphate glucosyltransferase) tpsB - Aspergillus niger	497.897	281.452	0.565281	4.74e-07	1.57e-05	-1
An07g08720	An00g06627_at	strong similarity to 123K chain alpha,alpha-trehalose-phosphate synthase (UDP-forming) Tsl1 - Saccharomyces cerevisiae	49.5403	33.1392	0.668935	0.00016476	0.0018318	-1
An07g08960	An00g04797_at	similarity to hypothetical protein SPAC15A10.09c - Schizosaccharomyces pombe	1210.51	806.944	0.666612	4.36e-06	9.52e-05	-1
An07g08970	An00g01577_at	hypothetical protein	28.4431	40.2028	1.41345	6.76e-05	0.000910328	1
An07g08990	An00g03072-5_at	pyruvate kinase pkiA - Aspergillus niger	1118.41	894.35	0.799664	0.0002431	0.00253751	-1
An07g08990	An00g03072-M_at	pyruvate kinase pkiA - Aspergillus niger	1979.87	1542.83	0.779259	0.000188016	0.0020297	-1
An07g08990	An00g03072-3_at	pyruvate kinase pkiA - Aspergillus niger	1935.33	1498.74	0.774409	9.29e-05	0.00117564	-1
An07g08990	An00g03072_at	pyruvate kinase pkiA - Aspergillus niger	2066.21	1556.05	0.753095	4.49e-05	0.000654602	-1
An07g09040	An00g01153_at	weak similarity to INSP010 from patent WO2003051919-A1 - Homo sapiens	211.643	279.965	1.32281	0.000157818	0.00176817	1
An07g09060	An00g01087_at	strong similarity to hypothetical protein CAE76244.1 - Neurospora crassa	158.628	62.9507	0.396846	1.58e-06	4.22e-05	-1
An07g09160	An00g10201_at	strong similarity to pattern formation protein cni - Drosophila melanogaster	791.983	1011.08	1.27665	0.000130381	0.00152188	1
An07g09300	An00g01764_at	hypothetical protein	30.3412	23.5024	0.774603	0.000111211	0.00135026	-1
An07g09350	An00g09120_at	strong similarity to hypothetical protein Rv0303 - Mycobacterium tuberculosis	367.387	479.342	1.30473	8.32e-05	0.00107202	1
An07g09690	An00g11121_at	strong similarity to sterol C-24(28) reductase sts1p - Schizosaccharomyces pombe	290.893	407.422	1.40059	8.66e-05	0.00111216	1
An07g09840	An00g05993_at	similarity to tetracyclin resistance protein tetA - Escherichia coli	86.0008	147.255	1.71225	2.88e-07	1.09e-05	1
An07g09920	An00g09970_at	strong similarity to NADH-dependent glutamate synthase NADH-GOGAT - Medicago sativa	943.371	748.324	0.793245	0.000260121	0.00268619	-1
An07g10040	An00g07635_at	strong similarity to coproporphyrinogen oxidase III Hem13 - Saccharomyces cerevisiae	86.2002	119.386	1.38499	9.49e-05	0.00118955	1
An07g10280	An00g08999_at	strong similarity to hypothetical protein B17C10.170 - Neurospora crassa	212.07	302.227	1.42513	6.4e-06	0.000130944	1
An07g10350	An00g03068_at	protein O-mannosyl transferase pmtA - Aspergillus niger	1615.96	2418.48	1.49663	4.45e-06	9.69e-05	1
An08g00170	An00g02148_at	hypothetical protein	105.372	72.6097	0.689081	3.7e-05	0.000561453	-1
An08g00290	An00g08507_at	strong similarity to golgin-160 related protein Rud3 - Saccharomyces cerevisiae	216.863	328.693	1.51567	1.11e-05	0.000204992	1
An08g00370	An00g07634_at	strong similarity to copper transport protein HAH1 - Homo sapiens	984.25	1247.02	1.26697	0.000474558	0.00440522	1
An08g00440	An00g09367_at	strong similarity to hypothetical protein YOR021c - Saccharomyces cerevisiae	688.367	488.486	0.709629	1.34e-05	0.000242594	-1
An08g00480	An00g09040_at	strong similarity to hypothetical protein BAB23171.1 - Mus musculus	982.053	768.636	0.782683	0.000398774	0.00382659	-1
An08g00490	An00g09535_at	strong similarity to lactonohydrolase - Fusarium oxysporum	132.49	106.202	0.80158	0.000384693	0.00372349	-1
An08g00560	An00g10288_at	strong similarity to phosphatidyl-N-methylethanolamine N-methyltransferase Opi3 - Saccharomyces cerevisiae	675.975	859.116	1.27093	0.00015817	0.00177075	1
An08g00810	An00g05994_s_at	similarity to tetracyclin resistance protein TetH - Pasteurella multocida	29.1917	45.7811	1.56829	0.000416914	0.00397177	1
An08g00830	An00g10682_at	strong similarity to protein phosphatase type 2C Ptc2 - Saccharomyces cerevisiae	388.564	510.916	1.31488	0.000507005	0.00465336	1
An08g00850	An00g12764_at	weak similarity to hypothetical protein encoded by An13g00450 - Aspergillus niger	150.438	118.197	0.785688	0.000184585	0.00201062	-1
An08g00880	An00g10770_at	strong similarity to hypothetical branched-chain alpha-ketoacid dehydrogenase E1 beta subunit - Homo sapiens	838.423	1074.58	1.28167	9.6e-05	0.00120022	1
An08g01100	An00g08199_at	strong similarity to exo-1,3-beta-glucanase KlEXG1 - Kluyveromyces lactis	235.637	189.753	0.805274	0.000339844	0.00334745	-1
An08g01170	An00g04796_at	similarity to hypothetical protein SPAC15A10.09c - Schizosaccharomyces pombe	365.804	248.505	0.679338	1.93e-06	4.99e-05	-1
An08g01180	An00g09125_at	strong similarity to hypothetical protein SC4G1.04c - Streptomyces coelicolor	1548.26	936.59	0.60493	1.87e-07	8.09e-06	-1
An08g01210	An00g06579_at	strong similarity to hypothetical 105-kDa kinase-like protein - Mus musculus	130.863	178.803	1.36633	6.98e-05	0.000932065	1
An08g01250	An00g12394_at	weak similarity to COP1-interacting protein 7 CIP7 - Arabidopsis thaliana	164.989	289.451	1.75437	4.69e-07	1.57e-05	1
An08g01350	An00g05899_at	similarity to serine/threonine protein kinase SRPK1 - Arabidopsis thaliana	199.693	121.373	0.607798	5.41e-07	1.76e-05	-1
An08g01360	An00g13154_at	similarity to hypothetical protein G11A3.030 - Neurospora crassa	134.929	106.733	0.791033	0.000393259	0.00379627	-1
An08g01440	An00g04777_at	similarity to hypothetical protein SCD19.11 - Streptomyces coelicolor	408.847	519.888	1.2716	0.000104417	0.00128063	1
An08g01580	An00g05379_at	similarity to nucleolus-cytoplasm shuttle phosphoprotein nopp140 - Rattus norvegicus	125.418	156.779	1.25005	0.000307084	0.00307699	1
An08g01700	An00g05605_at	similarity to protease inhibitor from patent WO9820133-A2 - Zea mays	608.841	362.021	0.594607	2.96e-05	0.000466161	-1
An08g01740	An00g12062_at	strong similarity to uronate dehydrogenase from patent DE19604798-A1 - Saccharomyces cerevisiae	151.078	217.245	1.43797	1.59e-05	0.00027761	1
An08g01930	An00g03632_at	similarity to precursor of 3-oxoacyl-(acyl-carrier-protein) reductase - Cuphea lanceolata	123.879	72.0192	0.581365	8.72e-07	2.61e-05	-1
An08g01950	An00g08711_at	strong similarity to hypothetical 30.2 KD protein Y4OV - Rhizobium sp.	51.0082	37.9446	0.743892	0.000118822	0.00141892	-1
An08g02080	An00g02610_at	hypothetical protein	63.8609	94.3773	1.47786	5.41e-05	0.00076006	1
An08g02110	An00g04199_at	similarity to factor of late activated T lymphocytes-1 RANTES - Homo sapiens	56.0909	86.551	1.54305	1.35e-05	0.000243625	1
An08g02210	An00g10918_at	strong similarity to RNase L inhibitor - Homo sapiens [putative sequencing error] [truncated ORF]	658.546	507.7	0.77094	7.87e-05	0.00102664	-1
An08g02300	An00g12492_at	weak similarity to enniatin synthase - Fusarium scirpi [truncated ORF]	710.246	131.589	0.185272	1.15e-10	2.74e-08	-1
An08g02310	An00g04320_at	similarity to HC-toxin non-ribosomal peptide synthase HTS1 - Cochliobolus carbonum [truncated ORF]	84.4875	40.0976	0.474598	9.8e-08	4.9e-06	-1
An08g02330	An00g09915_at	strong similarity to multidrug resistance protein MLP-2 - Rattus norvegicus	402.452	42.7117	0.106129	9.49e-12	5.67e-09	-1
An08g02350	An00g11706_at	strong similarity to protein uvsC - Aspergillus nidulans	935.149	1340.84	1.43382	2.75e-05	0.000442422	1
An08g02990	An00g06929_at	strong similarity to adenylylsulfate kinase Met14 - Saccharomyces cerevisiae	1216.65	1550.24	1.27419	0.000549365	0.00494769	1
An08g03080	An00g08905_at	strong similarity to hypothetical protein encoded by An08g03120 - Aspergillus niger	63.6784	34.9683	0.549139	3.14e-05	0.00049041	-1
An08g03200	An00g07093_at	strong similarity to ammonium transport protein Mep2 - Saccharomyces cerevisiae	183.955	111.155	0.604253	2.45e-07	9.89e-06	-1
An08g03270	An00g07252_at	strong similarity to beta-COP Sec26 - Saccharomyces cerevisiae	307.419	455.942	1.48313	2.84e-06	6.82e-05	1
An08g03480	An00g11611_at	strong similarity to mitochondrial heat shock protein Hsp78 - Saccharomyces cerevisiae	244.962	361.429	1.47545	9.04e-06	0.000173759	1
An08g03570	An00g05923_at	similarity to slow myosin heavy chain MyHC3 - Coturnix Coturnix	108.132	162.824	1.50578	4.14e-06	9.17e-05	1
An08g03590	An00g08048_at	strong similarity to precursor of protein Emp24 - Saccharomyces cerevisiae	1490.2	2070.7	1.38954	7.73e-06	0.000152119	1
An08g03750	An00g08278_at	strong similarity to fluconazole resistance protein FLU1 - Candida albicans	78.419	29.0621	0.3706	2.72e-09	2.78e-07	-1
An08g03760	An00g04765_at	similarity to hypothetical protein Rv3472 - Mycobacterium tuberculosis	626.477	247.168	0.394536	2.16e-09	2.37e-07	-1
An08g03770	An00g13153_at	weak similarity to mucin MUC5AC - Homo sapiens	44.4786	20.0782	0.451413	3.76e-07	1.34e-05	-1
An08g03850	An00g10804_at	strong similarity to quinate transport protein qutD - Aspergillus nidulans	37.2696	67.3011	1.80579	1.6e-07	7.08e-06	1
An08g03960	An00g10482_at	strong similarity to hypothetical edoplasmic reticulum associated protein - Schizosaccharomyces pombe	1271.44	1975.14	1.55347	7.36e-06	0.000146518	1
An08g03970	An00g13844_at	strong similarity to hypothetical protein CAE47902.1 - Aspergillus fumigatus	157.774	295.81	1.87489	2.87e-08	1.83e-06	1
An08g03980	An00g09466_at	strong similarity to inosine-uridine nucleosid hydrolase IUNH - Crithidia fasciculata	158.429	239.874	1.51408	1.98e-06	5.09e-05	1
An08g04040	An00g10797_at	strong similarity to quinate transport protein qutD - Aspergillus nidulans	102.287	174.628	1.70724	2.94e-05	0.000464059	1
An08g04060	An00g13009_at	strong similarity to hypothetical transcription factor IIIc-like protein CAE47909.1 - Aspergillus fumigatus	29.4775	41.2616	1.39976	9.16e-06	0.000174943	1
An08g04090	An00g06866_at	strong similarity to acetoacetyl-CoA synthase acsA - Sinorhizobium meliloti	136.191	107.283	0.787742	0.000208462	0.00221906	-1
An08g04110	An00g04438_at	similarity to hypothetical membrane protein YDR352w - Saccharomyces cerevisiae	82.5009	66.0441	0.800526	0.000462884	0.00431618	-1
An08g04260	An00g04973_at	similarity to hypothetical protein YNL191w - Saccharomyces cerevisiae	241.322	345.128	1.43016	3.62e-06	8.3e-05	1
An08g04490	An00g05733_at	endoprotease Endo-Pro - Aspergillus niger	48.4455	17.7849	0.36711	3.42e-09	3.4e-07	-1
An08g04490	An00g05733_s_at	endoprotease Endo-Pro - Aspergillus niger	231.48	54.3186	0.234657	7.35e-10	1.01e-07	-1
An08g04520	An00g04927_at	similarity to hypothetical protein YBR096w - Saccharomyces cerevisiae	88.3776	67.3687	0.762283	0.000550696	0.00495661	-1
An08g04540	An00g08932_at	strong similarity to hypothetical protein CAD27299.1 - Aspergillus fumigatus	73.1366	42.6284	0.582859	0.000255725	0.00265212	-1
An08g04630	An00g01519_at	hypothetical protein	32.5981	46.5197	1.42707	8.19e-05	0.00105928	1
An08g04640	An00g10747_at	strong similarity to hypothetical lysosomal pepstatin insensitive protease CLN2 - Canis lupus	130.254	76.6261	0.588283	1.59e-07	7.08e-06	-1
An08g04880	An00g09158_at	strong similarity to hypothetical protein CAD27304.1 - Aspergillus fumigatus	605.318	376.818	0.622512	0.000123622	0.00146344	-1
An08g04990	An00g07393_at	strong similarity to carnitine acetyl transferase facC - Aspergillus nidulans	234.403	152.877	0.652196	0.000414119	0.00395033	-1
An08g05010	An00g13271_at	similarity to hypothetical pathogenesis-related protein CAD27313.1 - Aspergillus fumigatus	595.738	1119.56	1.87928	2.79e-07	1.08e-05	1
An08g05150	An00g10815_at	strong similarity to protein Rad57 - Saccharomyces cerevisiae	120.4	151.721	1.26014	0.000361857	0.0035331	1
An08g05450	An00g09893_at	strong similarity to multidrug resistance protein atrD - Aspergillus nidulans	17.3485	28.453	1.64008	1.32e-07	6.13e-06	1
An08g05570	An00g05866_at	similarity to secretory protein Sec5 - Saccharomyces cerevisiae	160.274	246.929	1.54067	1.97e-06	5.07e-05	1
An08g05690	An00g00250_at	strong similarity to hypothetical protein CAD28429.1 - Aspergillus fumigatus	224.311	312.398	1.3927	4.88e-06	0.00010433	1
An08g05780	An00g06936_at	strong similarity to adrenoleukodystrophy related protein ALDRP - Homo sapiens	344.861	252.187	0.731271	6.54e-05	0.000885671	-1
An08g05790	An00g08487_at	strong similarity to glycogen phosphorylase Gph1 - Saccharomyces cerevisiae	552.902	357.056	0.645786	1.58e-06	4.22e-05	-1
An08g05920	An00g05926_at	similarity to Snf2p/Swi2p homolog Sth1 - Saccharomyces cerevisiae	64.1955	81.0869	1.26312	0.000171265	0.00189253	1
An08g06100	An00g03636_at	similarity to 4-coumarate-CoA ligase 4CL1 - Petroselinum crispum	116.339	223.871	1.9243	5.36e-05	0.000756373	1
An08g06190	An00g05680_at	similarity to PTH11 - Magnaporthe grisea	29.8037	41.6972	1.39906	5.53e-05	0.000771821	1
An08g06250	An00g07233_at	strong similarity to benzoate 4-monooxygenase cytochrome P450 53 bphA - Aspergillus niger	39.8636	69.8889	1.7532	2.56e-06	6.26e-05	1
An08g06270	An00g03736_at	similarity to adenosine deaminase - Mus musculus	96.1322	157.823	1.64172	4.37e-06	9.53e-05	1
An08g06330	An00g06601_at	strong similarity to epsilon-COP - Cricetulus griseus	1027.21	1426.88	1.38908	1.84e-05	0.000314234	1
An08g06340	An00g06878_at	strong similarity to acetyl-hydrolase chnC - Acinetobacter sp.	39.5356	26.974	0.682272	4.16e-05	0.00061465	-1
An08g06390	An00g03568_at	similarity to 3-hydroxyisobutyrate dehydrogenase mmsB - Pseudomonas aeruginosa	254.219	349.105	1.37324	4.13e-05	0.000611327	1
An08g06440	An00g07103_at	strong similarity to androgen-inducible aldehyde reductase aiar - Rattus norvegicus	897.24	671.958	0.748917	3.49e-05	0.00053557	-1
An08g06590	An00g05821_at	similarity to ribulose-1,5-bisphosphate carboxylase/oxygenase small subunit N-methyltransferase I rbcL - Spinacia oleracea	93.8593	133.089	1.41796	0.000234362	0.00245691	1
An08g06620	An00g12469_at	similarity to hypothetical protein CAF32078.1 - Aspergillus fumigatus	33.6426	26.2551	0.780414	0.000103151	0.0012694	-1
An08g06690	An00g12518_at	strong similarity to hypothetical protein CAD29595.1 - Aspergillus fumigatus	322.213	176.473	0.547692	0.000114176	0.00137475	-1
An08g06700	An00g09485_at	strong similarity to iron-phytosiderophore transporter protein yellow stripe 1 ys1 - Zea mays [putative frameshift]	1162.14	468.462	0.403104	6.8e-05	0.000911757	-1
An08g06710	An00g08705_at	strong similarity to hydroxypyruvate dehydrogenase HPRA - Methylobacterium extorquens	291.135	179.45	0.616381	9.15e-05	0.0011614	-1
An08g06780	An00g11906_at	strong similarity to transport protein Uso1 - Saccharomyces cerevisiae	175.131	266.96	1.52435	2.93e-06	7e-05	1
An08g06980	An00g08293_at	strong similarity to fluconazole resistance protein FLU1 - Candida albicans	29.5688	46.8842	1.5856	1.16e-06	3.29e-05	1
An08g06990	An00g04442_at	similarity to hypothetical membrane protein YLR251w - Saccharomyces cerevisiae	84.4823	120.659	1.42822	1.02e-05	0.000192461	1
An08g07020	An00g05154_at	similarity to mannosyl transferase Alg9 - Saccharomyces cerevisiae	96.0429	141.894	1.4774	7.8e-06	0.000153024	1
An08g07290	An00g00142_at	aldehyde dehydrogenase aldA - Aspergillus niger	2441.29	1498.88	0.61397	2.83e-07	1.08e-05	-1
An08g07310	An00g04783_at	strong similarity to hypothetical protein all4736 - Nostoc sp.	659.216	422.433	0.640812	2.11e-06	5.35e-05	-1
An08g07370	An00g04190_at	similarity to exocyst protein Exo84 - Saccharomyces cerevisiae	127.727	181.875	1.42393	9.83e-05	0.00122264	1
An08g07560	An00g12678_at	similarity to hypothetical protein CAD37151.1 - Aspergillus fumigatus	103.141	139.638	1.35386	0.000166233	0.00184394	1
An08g07760	An00g02941_at	hypothetical protein	28.8155	39.3189	1.3645	7.82e-05	0.00102223	1
An08g07840	An00g03049_at	NADPH cytochrome P450 oxidoreductase cprA - Aspergillus niger [possible sequencing error]	639.546	959.768	1.5007	7.23e-06	0.000144559	1
An08g07890	An00g06735_at	strong similarity to 3-hydroxyisobutyrate dehydrogenase MmsB - Pseudomonas aeruginosa	250.786	174.487	0.695762	1.85e-05	0.000316096	-1
An08g08070	An00g10971_at	strong similarity to seladin-1 - Homo sapiens	271.716	195.602	0.719878	1.11e-05	0.000205139	-1
An08g08290	An00g07478_at	strong similarity to cephalosporin esterase - Rhodosporidium toruloides	33.5184	18.8944	0.563702	2.39e-06	5.9e-05	-1
An08g08490	An00g06030_at	similarity to calcium-independent phospholipase A2 - Homo sapiens	116.834	162.835	1.39373	0.000396761	0.00381484	1
An08g08510	An00g06976_at	strong similarity to aldehyde dehydrogenase aldh3 - Homo sapiens	456.683	317.945	0.696206	1.06e-05	0.000198321	-1
An08g08820	An00g04988_at	similarity to hypothetical protein ZK84.1 - Caenorhabditis elegans	173.894	278.112	1.59932	3.8e-07	1.35e-05	1
An08g08910	An00g09805_at	strong similarity to mitochondrial sulfite oxidase SUOX - Homo sapiens	76.0769	38.9272	0.511682	3.75e-07	1.34e-05	-1
An08g09040	An00g04974_at	similarity to hypothetical protein YNR069c - Saccharomyces cerevisiae	62.5217	87.8098	1.40447	8.09e-05	0.00104956	1
An08g09260	An00g06865_at	strong similarity to acetoacetyl-CoA synthase acsA - Sinorhizobium meliloti	72.0994	39.4652	0.547372	1.04e-05	0.000195532	-1
An08g09420	An00g06777_at	strong similarity to protein 4MeS - Metarhizium anisopliae	2675.59	681.256	0.254619	3.81e-11	1.23e-08	-1
An08g09430	An00g05356_at	similarity to notchless Nle - Drosophila melanogaster	32.7904	47.6487	1.45313	1.46e-05	0.000258678	1
An08g09610	An00g05281_at	similarity to mutanase mutA - Penicillium purpurogenum	1978.44	4252.55	2.14944	3.73e-09	3.65e-07	1
An08g09780	An00g12920_at	weak similarity to hypothetical protein SC8F4.26 - Streptomyces coelicolor	616.436	464.544	0.753596	4.43e-05	0.000647209	-1
An08g09840	An00g12648_at	strong similarity to cysteine proteinase polypeptide from patent WO200268623-A2 - Aspergillus niger	58.7371	44.5435	0.758355	6.8e-05	0.000911757	-1
An08g09850	An00g10279_at	strong similarity to phosphate-repressible acid phosphatase precursor phoA - Penicillium chrysogenum	65.5545	44.9045	0.684995	2.39e-05	0.000391808	-1
An08g09860	An00g04564_at	similarity to protein SEQ ID NO:53564 from patent EP1033405-A2 - Arabidopsis thaliana	149.317	72.2584	0.483925	1.66e-08	1.19e-06	-1
An08g09880	An00g12632_at	weak similarity to hydrophobin CoH1 - Coprinus cinereus	16.4304	28.2701	1.72059	4.67e-05	0.000675836	1
An08g09970	An00g06025_at	similarity to beta-transducin-like protein het-e - Podospora anserina	103.395	39.6806	0.383778	8.98e-08	4.69e-06	-1
An08g10000	An00g07704_at	strong similarity to cytochrome b245 beta chain CYBB - Homo sapiens [putative frameshift]	195.08	73.1107	0.374773	3.83e-09	3.73e-07	-1
An08g10010	An00g02364_at	hypothetical protein	92.5764	54.1905	0.58536	1.62e-06	4.3e-05	-1
An08g10110	An00g09575_at	strong similarity to lipid transfer protein POX18 - Candida tropicalis	1523.27	1051.23	0.690114	3.42e-06	7.97e-05	-1
An08g10130	An00g05256_at	similarity to mucin-like protein Muc1 - Saccharomyces cerevisiae	38.5463	51.827	1.34454	0.000462251	0.00431335	1
An08g10210	An00g13555_at	weak similarity to suppressor protein SEF1 - Kluyveromyces lactis	40.8092	53.3286	1.30678	0.000342311	0.00336947	1
An08g10320	An00g07489_at	strong similarity to checkpoint protein kinase chk1p - Schizosaccharomyces pombe	190.556	275.574	1.44615	2.74e-06	6.62e-05	1
An08g10340	An00g06715_at	strong similarity to 3,4-dihydroxy-2-butanone 4-phosphate synthase Rib3 - Saccharomyces cerevisiae	104.154	129.702	1.24529	0.000522142	0.00475968	1
An08g10520	An00g08689_at	strong similarity to human prostate tumor EST fragment derived protein #67 from patent DE19820190-A1 - Homo sapiens	476.796	306.078	0.641948	2.94e-06	7.02e-05	-1
An08g10530	An00g06890_at	strong similarity to mitochondrial aconitate hydratase Aco1 - Saccharomyces cerevisiae	2009.36	1235.79	0.615016	5.26e-07	1.72e-05	-1
An08g10540	An00g12991_at	similarity to hypothetical protein CAD60750.1 - Podospora anserina	287.138	200.199	0.697222	5.76e-06	0.000120003	-1
An08g10560	An00g10813_at	strong similarity to Rad54 homolog mus-25 - Neurospora crassa	215.638	291.183	1.35033	3.26e-05	0.00050662	1
An08g10600	An00g06837_at	strong similarity to ABC transporter Atm1 - Saccharomyces cerevisiae	116.418	187.516	1.61072	1.46e-06	3.97e-05	1
An08g10650	An00g11905_at	strong similarity to transport protein Sec24 - Saccharomyces cerevisiae	538.937	832.858	1.54537	6.97e-07	2.18e-05	1
An08g10700	An00g05579_at	similarity to hypothetical methyltransferase - Schizosaccharomyces pombe	70.4697	38.4379	0.545453	6.38e-08	3.57e-06	-1
An08g10740	An00g12163_at	strong similarity to ZmGnsN3 glucanase from patent WO200073470-A2 - Zea mays	189.472	244.264	1.28918	0.000122173	0.00145176	1
An08g10750	An00g09257_at	strong similarity to hypothetical protein SPBC3B8.06 - Schizosaccharomyces pombe	125.492	199.386	1.58884	1.86e-05	0.000316708	1
An08g10780	An00g09290_at	strong similarity to hypothetical protein T16K5.230 - Arabidopsis thaliana	79.6458	29.603	0.371683	9.88e-07	2.89e-05	-1
An08g11030	An00g00139_at	acid phosphatase aph, 3-phytase phyB - Aspergillus niger	55.0319	75.1727	1.36598	0.000339785	0.00334745	1
An08g11120	An00g13380_at	weak similarity to protein PRO4400 from patent WO200073348-A2 - Homo sapiens	678.495	959.571	1.41426	1.63e-05	0.000284042	1
An08g11680	An00g06676_s_at	strong similarity to 2,5-dicloro-2,5-cyclohexadiene-1,4-diol dehydrogenase linC - Pseudomonas paucimobilis	2410.47	1772.63	0.735386	3.96e-05	0.000593622	-1
An09g00060	An00g05271_at	similarity to multidrug resistance protein MLP-2 - Rattus norvegicus	36.1247	25.0481	0.693379	7.25e-06	0.00014475	-1
An09g00160	An00g04762_at	similarity to hypothetical protein Rv0839 - Mycobacterium tuberculosis	92.3571	73.4376	0.795148	0.000236311	0.00247198	-1
An09g00260	An00g00145_at	alpha-galactosidase aglC - Aspergillus niger [truncated ORF]	984.109	207.939	0.211297	8.59e-11	2.23e-08	-1
An09g00270	An00g00146_at	alpha-galactosidase aglC - Aspergillus niger [truncated ORF]	3326.65	742.902	0.223319	1.5e-10	3.41e-08	-1
An09g00360	An00g06196_at	similarity to hypothetical protein encoded by An07g04880 - Aspergillus niger	83.2153	115.074	1.38285	0.00032245	0.0032044	1
An09g00390	An00g04002_at	similarity to hypothetical conserved protein PA2776 - Pseudomonas aeruginosa	27.9958	41.0874	1.46763	2.01e-05	0.000337666	1
An09g00400	An00g07077_at	strong similarity to dicarboxylic amino acid permease Dip5 - Saccharomyces cerevisiae	19.8464	28.1417	1.41797	2.27e-05	0.000374758	1
An09g00420	An00g03606_at	similarity to 2-haloacid halidohydrolase IVa - Burkholderia cepacia	161.173	271.836	1.68661	1.24e-06	3.47e-05	1
An09g00450	An00g13089_at	weak similarity to L-aminoadipate-semialdehyde dehydrogenase Lys2 - Saccharomyces cerevisiae	49.1628	81.0373	1.64835	1.96e-05	0.000331353	1
An09g00570	An00g12328_at	weak similarity to calcium binding protein P22 - Gallus gallus	58.5591	134.928	2.30413	7.41e-10	1.01e-07	1
An09g00580	An00g05586_at	similarity to hypothetical transcription activator SPAC139.03 - Schizosaccharomyces pombe	70.223	95.7847	1.36401	2.76e-05	0.000443233	1
An09g00620	An00g04180_at	similarity to estradiol 17-beta-dehydrogenase HSD17B1 - Rattus norvegicus	432.867	912.138	2.1072	1.46e-07	6.65e-06	1
An09g00630	An00g13692_at	strong similarity to hypothetical cipC - Aspergillus nidulans	136.951	223.812	1.63425	0.00018551	0.00201615	1
An09g00650	An00g04710_at	similarity to hypothetical protein F9K20.18 - Arabidopsis thaliana	1157.29	2989.45	2.58314	5.05e-07	1.67e-05	1
An09g00670	An00g07239_at	strong similarity to glycosylphosphatidylinositol-anchored beta(1-3)glucanosyltransferase gel3 - Aspergillus fumigatus	2290.2	3489.31	1.52359	1.28e-06	3.56e-05	1
An09g00710	An00g04311_at	similarity to haloacetate dehalogenase H-1 - Moraxella sp.	145.189	102.257	0.704304	1.82e-05	0.000311668	-1
An09g00950	An00g08022_at	strong similarity to D-stereospecific aminopeptidase dap - Ochrobactrum anthropi	519.315	405.092	0.78005	0.000188004	0.0020297	-1
An09g01020	An00g06852_at	strong similarity to acetamidase amdS - Aspergillus oryzae	23.9908	33.3757	1.39119	4.09e-05	0.000608323	1
An09g01140	An00g05413_at	similarity to glucanase ZmGnsN3 from patent WO200073470-A2 - Zea mays	57.2465	36.9564	0.645566	0.000143726	0.00164466	-1
An09g01630	An00g05662_at	similarity to protein PRO706 from patent WO9946281-A2 - Homo sapiens	24.5857	32.0981	1.30556	0.000278809	0.00283082	1
An09g01650	An00g05570_at	similarity to hypothetical membrane protein YMR088c - Saccharomyces cerevisiae	35.8791	28.2492	0.787344	0.000378176	0.0036702	-1
An09g01710	An00g12500_at	similarity to epoxide hydrolase from patent EP879890-A - grobacterium radiobacter	61.6943	1006.69	16.3174	4.98e-12	3.81e-09	1
An09g01920	An00g03645_at	similarity to 6-hydroxy-D-nicotine oxidase 6-HDNO - Arthrobacter oxidans	22.1275	39.9383	1.80492	4e-08	2.45e-06	1
An09g02090	An00g13711_at	weak similarity to hypothetical protein encoded by An12g05320 - Aspergillus niger	214.143	127.915	0.597334	2.32e-06	5.77e-05	-1
An09g02240	An00g07282_at	strong similarity to beta-N-acetylhexosaminidase from patent WO9839459-A1 - Penicillium chrysogenum	122.274	67.2919	0.550337	2.49e-08	1.62e-06	-1
An09g02330	An00g12631_at	weak similarity to hydrolase protein YODH from patent WO9927081-A2 - Bacillus subtilis	698.07	937.727	1.34331	9.49e-05	0.00118955	1
An09g02340	An00g05868_at	similarity to self-pruning protein SP - Lycopersicon esculentum	235.702	374.472	1.58876	1.09e-06	3.13e-05	1
An09g02550	An00g08365_at	strong similarity to GABA permease gabA - Aspergillus nidulans	45.4549	32.8475	0.72264	9.73e-05	0.00121225	-1
An09g02830	An00g06908_at	strong similarity to acylaminoacyl-peptidase DPP V - Aspergillus fumigatus	570.245	386.993	0.678645	2.96e-06	7.05e-05	-1
An09g02930	An00g08618_at	strong similarity to high-affinity glucose transporter HGT1 - Kluyveromyces lactis	1054.14	657.887	0.624099	1.32e-06	3.64e-05	-1
An09g03010	An00g09869_at	strong similarity to EST an_2241 - Aspergillus niger	572.568	359.501	0.627875	1.23e-05	0.000225457	-1
An09g03070	An00g07046_at	strong similarity to alpha-glucan synthase mok1p - Schizosaccharomyces pombe	375.328	250.932	0.668568	2.92e-05	0.000462408	-1
An09g03100	An00g07040_at	strong similarity to alpha-amylase precursor amy - Aspergillus niger	359.076	114.927	0.320063	7.34e-08	3.99e-06	-1
An09g03210	An00g11582_at	strong similarity to isobutene-forming enzyme and benzoate 4-hydroxylase P450rm - Rhodotorula minuta	32.7609	60.7534	1.85445	7.19e-06	0.000144533	1
An09g03300	An00g11278_at	strong similarity to alpha-xylosidase XylS - Sulfolobus solfataricus	65.8935	52.7945	0.80121	0.000418505	0.0039817	-1
An09g03330	An00g13781_at	similarity to hypothetical protein encoded by SCE66.10c - Streptomyces coelicolor	160.257	119.651	0.746622	0.000190262	0.00205091	-1
An09g03560	An00g04671_at	similarity to hypothetical protein CC3092 - Caulobacter crescentus	991.16	512.145	0.516712	3.77e-07	1.34e-05	-1
An09g03650	An00g12963_at	weak similarity to hypothetical protein Ta0309 - Thermoplasma acidophilum	1553.96	3379.75	2.17493	4.49e-08	2.72e-06	1
An09g03660	An00g09992_at	strong similarity to neutral amino acid permease mtr - Neurospora crassa	29.7184	166.808	5.61293	3e-11	1.09e-08	1
An09g03860	An00g03901_at	similarity to calcium binding protein P22 - Gallus gallus	20.4086	35.1444	1.72204	4.54e-07	1.54e-05	1
An09g03950	An00g07875_at	strong similarity to cytosolic tryptophan--tRNA ligase Wrs1 - Saccharomyces cerevisiae	444.177	607.448	1.36758	1.1e-05	0.000204785	1
An09g04050	An00g00686_at	strong similarity to hypothetical OPY2 like protein CAD21287.1 - Neurospora crassa	573.693	451.768	0.787474	0.000525287	0.0047813	-1
An09g04280	An00g11962_at	strong similarity to tRNA splicing protein SPL1 - Candida maltosa	429.893	630.126	1.46578	1.36e-05	0.000245397	1
An09g04360	An00g12949_s_at	weak similarity to hypothetical protein SPy1903 - Streptococcus pyogenes	143.215	58.0367	0.40524	3.81e-08	2.34e-06	-1
An09g04370	An00g04761_at	similarity to hypothetical protein Rv0276 - Mycobacterium tuberculosis	29.8625	20.9192	0.700519	5.24e-05	0.000743389	-1
An09g04380	An00g13003_at	weak similarity to hypothetical protein yqjA - Bacillus subtilis	39.2558	27.8869	0.710391	0.000150321	0.00169728	-1
An09g04440	An00g02350_at	strong similarity to hypothetical protein CAD70771.1 - Neurospora crassa	133.687	181.242	1.35572	2.93e-05	0.000462872	1
An09g04660	An00g05174_at	strong similarity to meiotic mRNA stability protein kinase Ume5 - Saccharomyces cerevisiae	270.429	334.273	1.23609	0.000482351	0.00445482	1
An09g04830	An00g05049_at	similarity to integral membrane protein PTH11 - Magnaporthe grisea	65.294	45.5222	0.697189	5.25e-06	0.000111301	-1
An09g04850	An00g10710_at	strong similarity to p-sulfobenzyl alcohol dehydrogenase TsaC - Comamonas testosteroni	249.516	165.592	0.663652	0.000116138	0.00139376	-1
An09g04940	An00g11914_s_at	strong similarity to transposase of Tan1 - Aspergillus niger	22.0181	34.2162	1.554	4.9e-06	0.000104336	1
An09g05010	An00g07519_at	strong similarity to choline permease Hnm1 - Saccharomyces cerevisiae	33.1675	44.3664	1.33764	0.000248484	0.00258441	1
An09g05110	An00g10223_at	strong similarity to peptide-polyketide synthase McyG - Microcystis aeruginosa	83.3989	48.7929	0.585055	4.62e-07	1.55e-05	-1
An09g05200	An00g05591_at	similarity to hypothetical transcription regulator SPAC18G6.01c - Schizosaccharomyces pombe	32.4561	57.1326	1.7603	4.63e-06	9.97e-05	1
An09g05420	An00g05909_at	similarity to signal peptidase subunit Spc3 - Saccharomyces cerevisiae	417.727	831.227	1.98988	6.9e-09	6.03e-07	1
An09g05490	An00g07625_at	strong similarity to COP-coated vesicle membrane protein P24 homolog lbrA - Polysphondylium pallidum	1644.96	2342.94	1.42432	4.3e-06	9.43e-05	1
An09g05520	An00g01534_at	hypothetical protein	62.4021	46.2823	0.741679	2.57e-05	0.000415987	-1
An09g05690	An00g04077_at	similarity to dimethylaniline monooxygenase 4 (N-oxide forming) FMO4 - Homo sapiens	75.7338	57.3287	0.756976	0.000102397	0.00126333	-1
An09g05730	An00g10363_at	strong similarity to polyketide synthase alb1 - Aspergillus fumigatus	71.2597	43.8487	0.615336	1.72e-05	0.000297084	-1
An09g05840	An00g11813_at	strong similarity to thymidylate kinase CDC8 - Homo sapiens	132.804	173.456	1.30611	0.000127391	0.00149299	1
An09g05880	An00g07049_at	strong similarity to alpha-glucosidase ModA - Dictyostelium discoideum	675.241	1180.19	1.7478	4.77e-08	2.86e-06	1
An09g05940	An00g13852_at	sulphydryl oxidase Sox from patent EP565172-A1 - Aspergillus niger	252.628	68.435	0.270893	1.05e-07	5.07e-06	-1
An09g06130	An00g02486_at	similarity to hypothetical protein CAD21257.1 - Neurospora crassa	535.916	878.622	1.63948	4.24e-07	1.46e-05	1
An09g06150	An00g04083_at	similarity to DNA damage checkpoint protein rhp9p - Schizosaccharomyces pombe	58.4845	93.8274	1.60431	5.54e-06	0.000116028	1
An09g06200	An00g10714_at	strong similarity to transmembrane protein PTH11 - Magnaporthe grisea	50.6135	97.5055	1.92647	1.78e-05	0.000306031	1
An09g06280	An00g13261_at	strong similarity to hypothetical transcription factor BAB47239.1 - Aspergillus oryzae	81.6026	154.475	1.89302	1.53e-06	4.13e-05	1
An09g06300	An00g03739_at	similarity to hypothetical adrenodoxin precursor protein - Sus scrofa	180.69	228.972	1.26721	0.000258153	0.00267158	1
An09g06340	An00g12376_at	strong similarity to immunogenic protein #11392 from patent WO200181581-A2 - Propionibacterium acnes	235.549	293.296	1.24516	0.000354108	0.0034621	1
An09g06400	An00g07500_at	strong similarity to chitinase chiA - Aspergillus nidulans	822.845	1130.71	1.37415	4.15e-05	0.000613913	1
An09g06410	An00g01609_at	similarity to hypothetical protein EAA66742.1 - Aspergillus nidulans	4648.97	3647.04	0.784484	8.45e-05	0.00108759	-1
An09g06480	An00g04959_at	similarity to hypothetical protein YJL145w - Saccharomyces cerevisiae	196.891	273.999	1.39163	1.99e-05	0.000336198	1
An09g06670	An00g12148_at	strong similarity to suppressor gene of mitochondrial histone Yhm2 - Saccharomyces cerevisiae	2795.13	2149.92	0.769165	0.000221173	0.00233382	-1
An09g06680	An00g00167_at	citrate synthase citA - Aspergillus niger	2457.05	3449.96	1.40411	9.91e-06	0.000187796	1
An09g06780	An00g11649_at	strong similarity to peroxisomal membrane protein 47 Pmp47 - Candida boidinii	249.979	196.252	0.785076	0.000404516	0.003874	-1
An09g06850	An00g06805_at	strong similarity to 78 kD subunit of NADH:ubiquinone reductase NDUFS1 - Bos taurus	1733	1379.78	0.796179	0.000200186	0.00214038	-1
An10g00120	An00g03595_at	similarity to 2,3-dihydroxybenzoic acid decarboxylase from patent WO9909048-A1 - Aspergillus niger	20.6506	28.0277	1.35723	4.96e-05	0.000711969	1
An10g00170	An00g10622_at	strong similarity to protein sequence 79 from patent WO0129221 - Homo sapiens	82.2529	131.762	1.60191	7.16e-05	0.000950821	1
An10g00330	An00g07918_at	strong similarity to dihydrodipicolinate synthase dapA - Corynebacterium glutamicum	77.2987	56.8115	0.734961	8.82e-05	0.00112986	-1
An10g00400	An00g07246_at	strong similarity to 1,3-beta-glucanosyltransferase gel1 - Aspergillus fumigatus	1952.31	1176.48	0.602607	3.37e-07	1.23e-05	-1
An10g00560	An00g09047_at	strong similarity to hypothetical protein binA - Aspergillus nidulans	76.3536	33.6546	0.440773	9.58e-06	0.000182243	-1
An10g00680	An00g08540_at	strong similarity to H+-ATPase V0 domain 17 KD subunit Cup5 - Saccharomyces cerevisiae	2905.05	1884.68	0.648759	3.51e-07	1.27e-05	-1
An10g00800	An00g10717_at	strong similarity to purine nucleoside permease NUP - Candida albicans	331.744	117.907	0.355414	1.05e-08	8.34e-07	-1
An10g00810	An00g01019_at	hypothetical protein	80.2052	57.5941	0.718085	9.71e-05	0.00120991	-1
An10g00820	An00g07390_at	strong similarity to carboxyphosphonoenolpyruvate phosphonomutase bcpA - Streptomyces hygroscopicus	5126.47	268.519	0.0523789	2.21e-10	4.34e-08	-1
An10g00830	An00g11486_at	strong similarity to hypothetical protein EAA60090.1 - Aspergillus nidulans	1099.28	221.417	0.201421	6.3e-10	9.3e-08	-1
An10g00840	An00g13618_at	weak similarity to hypothetical adenylate/guanylate cyclase cyaF3 - Sinorhizobium meliloti	59.5616	35.5813	0.597387	3.99e-06	8.96e-05	-1
An11g00010	An00g06020_at	similarity to antiviral GTPase Mx1 - Oncorhynchus mykiss	151.868	242.333	1.59568	4.07e-06	9.05e-05	1
An11g00040	An00g12343_at	weak similarity to cDNA for 59-kDa readthrough protein RT - Sorghum chlorotic spot virus	2191.11	865.351	0.394937	4.15e-10	6.99e-08	-1
An11g00210	An00g07681_at	strong similarity to cyclohexanone monooxygenase chnB2 - Brevibacterium sp. [putative sequencing error]	95.6997	76.3553	0.797864	0.000434955	0.0041059	-1
An11g00220	An00g04206_at	similarity to ferric reductase cfl1 - Candida albicans	45.3801	120.008	2.64449	4.82e-10	7.75e-08	1
An11g00300	An00g10937_at	strong similarity to salicylate 1-monooxygenase - Pseudomonas putida	103.13	74.7588	0.7249	0.000395848	0.00381004	-1
An11g00400	An00g05102_at	similarity to isovaleryl-CoA dehydrogenase IVD - Homo sapiens	216.252	144.941	0.670242	4.04e-06	9e-05	-1
An11g00600	An00g11235_at	strong similarity to taurine dioxygenase tauD - Escherichia coli	63.2117	151.899	2.40301	6.44e-06	0.000131263	1
An11g00640	An00g05451_at	similarity to phosphoglucomutase pgmB - Lactococcus lactis	617.05	489.189	0.792787	0.00027246	0.00277801	-1
An11g01000	An00g05870_at	similarity to sensor kinase GacS - Pseudomonas fluorescens	176.077	121.621	0.690727	4.47e-06	9.73e-05	-1
An11g01100	An00g08622_at	strong similarity to high-affinity glucose transporter HGT1 - Kluyveromyces lactis [truncated ORF]	1322.63	772.494	0.58406	3.36e-07	1.23e-05	-1
An11g01190	An00g05658_at	similarity to protein participating in extracellular/cell surface phenomena Ecm33 - Saccharomyces cerevisiae	313.88	240.002	0.76463	0.000352335	0.00344806	-1
An11g01200	An00g06207_at	similarity to hypothetical protein CAD21260.1 - Neurospora crassa	210.524	127.461	0.605443	0.000203191	0.00216932	-1
An11g01240	An00g05663_at	similarity to filamentous growth protein Dfg5 - Saccharomyces cerevisiae	300.8	654.124	2.17461	1.48e-08	1.1e-06	1
An11g01260	An00g12669_at	weak similarity to hypothetical protein encoded by B1D4.080 - Neurospora crassa	765.787	1704.82	2.22623	2.39e-08	1.58e-06	1
An11g01270	An00g03773_at	similarity to amino acid permease Mmp1 - Saccharomyces cerevisiae	236.924	490.755	2.07135	2.47e-07	9.93e-06	1
An11g01410	An00g03847_at	similarity to atrazine chlorohydrolase atzA - Pseudomonas sp.	127.81	176.904	1.38412	0.000235836	0.00246965	1
An11g01520	An00g06923_at	strong similarity to adenylate cyclase MAC1 - Magnaporthe grisea	132.334	170.852	1.29107	6.07e-05	0.000833099	1
An11g01810	An00g13323_at	weak similarity to hypothetical membrane protein YBR005w - Saccharomyces cerevisiae	222.849	173.112	0.776812	0.00046107	0.00431104	-1
An11g01890	An00g11982_at	strong similarity to tyrosine phosphatase nimT - Aspergillus nidulans	246.117	308.084	1.25178	0.000326571	0.0032387	1
An11g01980	An00g07737_at	strong similarity to cytochrome P450 monooxygenase P450II - Gibberella fujikuroi	221.511	96.2445	0.434491	6.34e-10	9.3e-08	-1
An11g02230	An00g09541_at	strong similarity to lanosterol 14 alpha-demethylase (P450(14DM)) CYP51 - Penicillium italicum	205.247	341.974	1.66616	1.61e-06	4.28e-05	1
An11g02380	An00g09662_at	strong similarity to GTP:alpha-D-mannose-1-phosphate guanylyltransferase MPG1 - Hypocrea jecorina	368.039	497.803	1.35258	5.47e-05	0.000766879	1
An11g02590	An00g00057_at	strong similarity to peroxisomal membrane protein Pmp27 - Saccharomyces cerevisiae	909.107	675.254	0.742766	5.11e-05	0.000731197	-1
An11g02600	An00g10711_at	strong similarity to PT2/PHT4 Phosphate transporter - Arabidopsis thaliana	648.77	416.048	0.641286	6.9e-07	2.16e-05	-1
An11g02730	An00g05000_at	similarity to hypothetical serine-rich protein SPCC1322.10 - Schizosaccharomyces pombe	21.1321	29.641	1.40266	0.000148311	0.00168112	1
An11g02840	An00g09202_at	strong similarity to hypothetical protein SPAC637.13c - Schizosaccharomyces pombe	206.969	266.678	1.2885	8.01e-05	0.00104009	1
An11g02960	An00g10664_at	strong similarity to protein kinase functional homolog of cdc2 nimX - Aspergillus nidulans	208.744	272.142	1.30371	0.000423777	0.00402921	1
An11g02980	An00g11268_at	strong similarity to acetamidase amdS - Aspergillus oryzae	189.867	114.72	0.604214	5.87e-07	1.88e-05	-1
An11g02990	An00g11738_at	strong similarity to astaxanthin synthetase from patent EP1035206 - Phaffia rhodozyma	455.912	293	0.642667	1.1e-06	3.16e-05	-1
An11g03060	An00g00076_at	strong similarity to salicylate hydroxylase sal - Pseudomonas putida	545.05	1018.37	1.8684	1.42e-08	1.07e-06	1
An11g03070	An00g13592_at	weak similarity to chitinase chiA - Aspergillus nidulans	37.7507	58.7721	1.55685	1.38e-06	3.79e-05	1
An11g03110	An00g11604_at	strong similarity to methanol dehydrogenase Mdh - Bacillus methanolicus	199.118	139.18	0.698986	4.03e-06	9e-05	-1
An11g03260	An00g11025_at	strong similarity to short-chain dehydrogenase sou1 - Candida albicans	168.138	239.586	1.42493	0.000212615	0.00225829	1
An11g03340	An00g00138_at	acid alpha-amylase - Aspergillus niger	3781.59	857.575	0.226776	1.24e-09	1.48e-07	-1
An11g03360	An00g03453_x_at	questionable ORF	52.6993	25.132	0.476893	2.36e-08	1.56e-06	-1
An11g03360	An00g03453_at	questionable ORF	83.6541	22.496	0.268917	6.98e-09	6.06e-07	-1
An11g03430	An00g10110_at	strong similarity to hypothetical O-methylsterigmatocystin oxidoreductase ord1 - Aspergillus flavus	22.3425	17.8931	0.800855	0.000223281	0.00235122	-1
An11g03490	An00g08794_at	strong similarity to hypothetical oxidoreductase actVB-orf11 - Streptomyces coelicolor	1973.2	2428.07	1.23053	0.000481629	0.00445482	1
An11g04180	An00g00175_at	dnaK-type molecular chaperone bipA - Aspergillus niger	1427.15	3308.84	2.3185	8.63e-10	1.11e-07	1
An11g04360	An00g10393_at	strong similarity to polyribosome binding protein Scp160 - Saccharomyces cerevisiae	192.025	301.309	1.56911	3.43e-06	7.98e-05	1
An11g04370	An00g07705_at	strong similarity to cytochrome b5 - Mortierella alpina	1313.22	1034.25	0.787566	0.000172911	0.00190926	-1
An11g04550	An00g11719_at	strong similarity to pyruvate dehydrogenase alpha subunit E1 alpha Pda1 - Saccharomyces cerevisiae	72.3908	93.4233	1.29054	0.000334785	0.0033066	1
An11g04730	An00g03065_at	prolyl aminopeptidase papA - Aspergillus niger	524.567	686.406	1.30852	4.61e-05	0.000669467	1
An11g04980	An00g05754_at	similarity to RAN-binding protein Kap123 - Saccharomyces cerevisiae [truncated ORF]	596.839	768.957	1.28838	9.35e-05	0.00118066	1
An11g04990	An00g05755_at	similarity to RAN-binding protein Kap123 - Saccharomyces cerevisiae [truncated ORF]	70.6323	104.962	1.48603	0.000263181	0.00270623	1
An11g05060	An00g06478_at	similarity to trichothecene 3-O-acetyltransferase TRI101 - Fusarium sporotrichioides	73.4142	46.0062	0.626666	6.48e-05	0.000879828	-1
An11g05300	An00g11916_x_at	strong similarity to transposase of transposable element Tan1 - Aspergillus niger [putative pseudogene]	111.007	162.551	1.46433	8.27e-06	0.000161566	1
An11g05600	An00g06961_at	strong similarity to alcohol dehydrogenase alkJ - Pseudomonas oleovorans	662.9	1212.86	1.82962	4.58e-07	1.54e-05	1
An11g05680	An00g04035_at	similarity to cytochrome P450 3A13 - Mus musculus	533.103	952.551	1.78681	1.04e-07	5.04e-06	1
An11g05870	An00g11496_at	strong similarity to hypothetical protein encoded by An04g04580 - Aspergillus niger	62.2743	42.0343	0.674987	0.000466812	0.00434443	-1
An11g05920	An00g10554_at	strong similarity to prolidase - Aureobacterium esteraromaticum	105.392	72.4248	0.687197	0.000274227	0.00278625	-1
An11g05970	An00g13172_at	weak similarity to muramidase-2 - Enterococcus hirae	185.812	303.79	1.63493	6.03e-06	0.000124351	1
An11g05990	An00g01740_at	hypothetical protein	221.749	126.491	0.570423	4.3e-07	1.48e-05	-1
An11g06050	An00g01458_at	hypothetical protein	54.766	37.04	0.676331	7.69e-05	0.00100838	-1
An11g06420	An00g10984_at	strong similarity to sequence 253 from patent WO0100804 - Corynebacterium glutamicum	105.674	147.335	1.39424	1.74e-05	0.000299085	1
An11g06430	An00g05063_at	similarity to integral membrane protein PTH11 - Magnaporthe grisea	76.2963	55.4737	0.727083	2.82e-05	0.000449568	-1
An11g06480	An00g12275_at	weak similarity to antigenic protein f86.aa from patent WO9859071 - Borrelia burgdorferi	156.095	215.009	1.37742	4.7e-05	0.000679306	1
An11g06540	An00g07280_at	beta-mannosidase mndA - Aspergillus niger	55.1597	36.6408	0.664268	3.31e-05	0.000512678	-1
An11g06610	An00g00070_at	strong similarity to nicotinamide mononucleotide adenylyl transferase NMNAT - Homo sapiens	369.999	545.873	1.47534	7.36e-05	0.000971219	1
An11g06670	An00g11275_at	strong similarity to alpha subunit of assimilatory sulfite reductase Met10 - Saccharomyces cerevisiae	709.793	452.599	0.637649	1.35e-05	0.000243542	-1
An11g06770	An00g11745_at	strong similarity to skin cell protein from patent WO9955865-A1 - Rattus sp.	135.676	193.884	1.42902	1.41e-05	0.000251952	1
An11g06930	An00g06740_s_at	strong similarity to 3-methyl-2-oxobutanoate hydroxymethyltransferase panB - Aspergillus nidulans	322.738	75.0732	0.232614	1.38e-12	1.25e-09	-1
An11g06940	An00g11583_s_at	strong similarity to 3-methyl-2-oxobutanoate hydroxymethyltransferase panB - Aspergillus nidulans [truncated ORF] [deleted ORF]	374.528	81.6856	0.218103	6.12e-12	4.04e-09	-1
An11g06970	An00g00032_at	similarity to hypothetical protein Ta1372 - Thermoplasma acidophilum	563.859	257.703	0.457034	1.98e-08	1.37e-06	-1
An11g07010	An00g06987_at	strong similarity to alkane-inducible cytochrome P450 alk2 - Candida tropicalis	1156.75	650.77	0.562585	9.32e-08	4.76e-06	-1
An11g07020	An00g11507_at	similarity to hypothetical protein BAB52928.1 - Mesorhizobium loti	4358.49	6271.01	1.4388	4.71e-06	0.000101179	1
An11g07040	An00g08159_at	strong similarity to EST an_2779 - Aspergillus niger	36.5324	66.2372	1.81311	2.7e-05	0.000436439	1
An11g07300	An00g04230_at	similarity to fluconazole resistance protein FLU1 - Candida albicans [truncated ORF]	48.4425	138.391	2.85681	8.29e-10	1.09e-07	1
An11g07330	An00g03662_at	similarity to 6-hydroxynicotinic acid mono-oxygenase 6-HNAMO from patent JP09121864-A - Pseudomonas fluorescens	41.4511	61.1838	1.47605	4e-05	0.000598145	1
An11g07340	An00g10749_at	strong similarity to hypothetical O-methyl transferase EncK - Streptomyces maritimus	24.3222	78.4964	3.22736	7.88e-09	6.72e-07	1
An11g07490	An00g04297_at	similarity to alpha-1,6-mannosyltransferase Hoc1 - Saccharomyces cerevisiae	30.2824	19.8641	0.655962	8.04e-07	2.46e-05	-1
An11g07530	An00g05357_at	similarity to protein Notchless - Drosophila melanogaster	293.522	480.077	1.63558	1.66e-06	4.39e-05	1
An11g07550	An00g13446_at	weak similarity to pyruvate dehydrogenase pdhA - Alcaligenes eutrophus	52.0022	91.2684	1.75509	3.57e-05	0.000545103	1
An11g07610	An00g11559_at	weak similarity to transcriptional activator Mut3 - Pichia angusta	41.8654	59.5336	1.42202	2.01e-05	0.000337666	1
An11g07720	An00g02011_at	hypothetical protein	68.65	124.988	1.82066	9.61e-08	4.88e-06	1
An11g07920	An00g05403_at	similarity to pancreatic cancer antigen from patent WO200055320-A1 - Homo sapiens	818.296	666.081	0.813985	0.000395281	0.00380818	-1
An11g07960	An00g08443_at	strong similarity to glutaminase A gtaA - Aspergillus oryzae	205.384	157.29	0.765835	0.000268091	0.00274699	-1
An11g08020	An00g08355_at	strong similarity to G-11 integral membrane protein PTH11 - Magnaporthe grisea	33.2017	52.7445	1.58861	4.34e-05	0.000636186	1
An11g08070	An00g06871_at	strong similarity to acetylcholinesterase ACHE - Homo sapiens	34.2694	25.8783	0.755143	0.000169463	0.00187662	-1
An11g08080	An00g07433_at	strong similarity to cDNA O-methyltransferase mt-I - Aspergillus parasiticus	243.236	398.224	1.6372	1.67e-06	4.4e-05	1
An11g08290	An00g05462_at	similarity to ferulic acid hydroxylase FAH from patent CA2270417-A1 - Brassica napus	39.1415	28.4701	0.727365	2.99e-05	0.000469805	-1
An11g09240	An00g04301_at	similarity to Gpi-anchored aspartic protease Yps1 - Saccharomyces cerevisiae	126.063	196.195	1.55632	2.23e-06	5.65e-05	1
An11g09350	An00g09771_at	strong similarity to mitochondrial NADH dehydrogenase ndh64 - Neurospora crassa	160.572	224.675	1.39921	1.74e-05	0.000300062	1
An11g09380	An00g09341_at	strong similarity to hypothetical protein YJR070c - Saccharomyces cerevisiae	298.396	411.224	1.37811	1.18e-05	0.000217025	1
An11g09510	An00g07167_at	strong similarity to aspartate-semialdehyde dehydrogenase Hom2 - Saccharomyces cerevisiae	827.029	1053.58	1.27394	0.000226839	0.00238666	1
An11g09650	An00g05717_at	similarity to hypothetical protein NIPSNAP1 - Danio rerio	425.536	253.994	0.596881	2.69e-06	6.54e-05	-1
An11g09660	An00g08192_at	strong similarity to ethanolaminephosphotransferase Ept1 - Saccharomyces cerevisiae	193.51	243.781	1.25979	0.000307654	0.00308057	1
An11g09780	An00g06713_at	strong similarity to 3-phosphoadenylyl thiosulfotransferase sAT - Aspergillus terreus	1122.37	1429.94	1.27404	0.000117057	0.00140015	1
An11g09790	An00g11182_at	strong similarity to sulfate adenylyltransferase sC - Aspergillus nidulans	1600.06	2106.37	1.31643	6.8e-05	0.000911757	1
An11g09890	An00g09667_at	strong similarity to mannosyltransferase 1 PMT1 - Candida albicans	314.447	426.503	1.35636	0.000126765	0.00148925	1
An11g09930	An00g11992_at	strong similarity to ubiquinone biosynthesis protein Coq4 - Saccharomyces cerevisiae	146.866	204.507	1.39247	0.000254268	0.0026389	1
An11g10100	An00g13334_at	strong similarity to hypothetical protein EAA60784.1 - Aspergillus nidulans	739.741	943.612	1.2756	0.00026066	0.00268906	1
An11g10190	An00g03818_at	similarity to apurinic/apyrimidinic (AP) endonuclease Apn2 - Saccharomyces cerevisiae	100.031	71.6661	0.71644	0.000268947	0.00274801	-1
An11g10290	An00g07274_at	strong similarity to betaine-aldehyde dehydrogenase betB - Escherichia coli	122.77	66.6613	0.542977	9.8e-07	2.87e-05	-1
An11g10300	An00g12638_at	strong similarity to hypothetical protein CAD16864.1 - Ralstonia solanacearum	253.399	182.048	0.718427	0.000232909	0.00244344	-1
An11g10630	An00g06455_at	similarity to translation initiation factor 3 complex protein Prt1 - Homo sapiens	75.168	106.671	1.41911	6.93e-05	0.000927118	1
An11g10800	An00g05550_at	similarity to hypothetical isochorismatase Ta0729 - Thermoplasma acidophilum	852.159	1088.59	1.27745	0.00014936	0.00168907	1
An11g10870	An00g13881_at	strong similarity to gene expression regulator An13 from patent WO200257456-A2 - Unclassified organism	196.799	254.527	1.29333	0.000240692	0.002516	1
An11g11250	An00g09475_at	strong similarity to interferon-induced double-stranded RNA-activated protein kinase inhibitor P58 - Homo sapiens	751.662	1350.98	1.79732	2.58e-07	1.03e-05	1
An12g00160	An00g09641_at	strong similarity to malate dehydrogenase homolog Mae1 - Saccharomyces cerevisiae	125.341	53.7128	0.428534	2.91e-09	2.95e-07	-1
An12g00170	An00g10808_at	strong similarity to quinone reductase cryz - Cavia porcellus	211.356	145.061	0.686334	3.66e-06	8.35e-05	-1
An12g00340	An00g03762_at	similarity to alpha 1,2-mannosidase IB - Homo sapiens	104.239	160.721	1.54185	7.61e-06	0.000150263	1
An12g00570	An00g04814_at	similarity to hypothetical protein SPAC23G3.04 - Schizosaccharomyces pombe	107.005	148.256	1.3855	0.000110723	0.00134659	1
An12g00580	An00g12598_at	weak similarity to heat shock protein dnaJ - Brucella ovis	194.704	261.107	1.34105	5.89e-05	0.000810473	1
An12g00600	An00g05233_at	similarity to monodehydroascorbate reductase MDA - Cucumis sativus	124.401	44.0407	0.354023	4.19e-10	6.99e-08	-1
An12g00710	An00g12819_at	strong similarity to hypothetical protein CAD21276.1 - Neurospora crassa	1808.12	756.243	0.418249	2.3e-07	9.39e-06	-1
An12g00870	An00g11190_at	strong similarity to sulfite resistant protein Ssu1 - Saccharomyces cerevisiae	72.8207	94.1673	1.29314	8.23e-05	0.00106289	1
An12g01020	An00g06854_at	strong similarity to acetamidase amdS - Aspergillus nidulans	466.062	320.669	0.68804	9.27e-05	0.00117451	-1
An12g01210	An00g10220_at	strong similarity to peptide transport protein Ptr2 - Saccharomyces cerevisiae	646.19	325.199	0.503256	5.49e-07	1.78e-05	-1
An12g01250	An00g09839_at	strong similarity to monocarboxylate transporter 4 MCT4 - Mus musculus	166.119	130.19	0.783714	0.000162906	0.00181397	-1
An12g01270	An00g04397_at	similarity to hypothetical alanine--tRNA ligase alaS - Streptomyces coelicolor	385.111	188.456	0.489356	6.26e-08	3.53e-06	-1
An12g01280	An00g07133_at	strong similarity to argininosuccinate synthase argG - Streptomyces clavuligerus	245.804	48.7424	0.198298	2.09e-11	8.6e-09	-1
An12g01300	An00g06544_at	similarity to vegetative incompatibility protein tol - Neurospora crassa	88.4283	60.165	0.680382	3.34e-06	7.82e-05	-1
An12g01320	An00g09564_at	strong similarity to linoleate diol synthase - Gaeumannomyces graminis	26.549	20.5034	0.772286	9.12e-05	0.00116016	-1
An12g01630	An00g12625_at	strong similarity to hypothetical protein EAA59080.1 - Aspergillus nidulans	307.648	450.378	1.46394	3.16e-05	0.000492249	1
An12g01640	An00g13148_at	weak similarity to mucin - Sus scrofa	848.97	1408.47	1.65903	3.31e-07	1.22e-05	1
An12g01650	An00g12259_at	similarity to polypeptide SEQ ID NO 29028 from patent WO200171042-A2 - Drosophila melanogaster	66.3829	110.64	1.6667	1.59e-06	4.24e-05	1
An12g01840	An00g04757_at	similarity to hypothetical protein related to meiosis-specific protein NDT80 - Neurospora crassa	135.689	82.6769	0.609311	1.08e-06	3.1e-05	-1
An12g01910	An00g10328_at	strong similarity to phytase phyA3 - Aspergillus fumigatus	897.235	506.352	0.564348	2.09e-07	8.76e-06	-1
An12g02060	An00g11431_at	strong similarity to hypothetical protein encoded by An03g02680 - Aspergillus niger	129.568	178.439	1.37719	1.91e-05	0.000324342	1
An12g02080	An00g07742_at	strong similarity to cytochrome P450 monooxygenase stcS - Aspergillus nidulans [putative frameshift]	529.212	741.719	1.40155	2.74e-05	0.000441323	1
An12g02160	An00g00101_at	hypothetical protein	38.0133	146.945	3.86562	8.56e-07	2.58e-05	1
An12g02170	An00g00024_at	hypothetical protein [truncated ORF]	27.0535	46.8782	1.73279	4.24e-07	1.46e-05	1
An12g02180	An00g06155_at	similarity to hypothetical protein encoded by An12g09970 - Aspergillus niger	729.718	1620.84	2.22119	1.03e-07	5.04e-06	1
An12g02190	An00g11450_at	strong similarity to hypothetical protein encoded by An12g09960 - Aspergillus niger	69.6416	147.426	2.11692	8.03e-09	6.74e-07	1
An12g02200	An00g11405_at	strong similarity to heat shock protein Hsp30 - Saccharomyces cerevisiae	162.332	383.356	2.36155	6.03e-09	5.37e-07	1
An12g02210	An00g03706_at	similarity to acetate regulatory DNA binding protein facB - Aspergillus nidulans	225.62	301.366	1.33573	5.13e-05	0.000731297	1
An12g02300	An00g06144_at	similarity to hypothetical protein encoded by An12g02310 - Aspergillus niger	555.821	358.476	0.644949	6.76e-07	2.13e-05	-1
An12g02450	An00g07045_at	strong similarity to alpha-glucan synthase mok1p - Schizosaccharomyces pombe	110.777	242.042	2.18496	6.74e-06	0.000136042	1
An12g02460	An00g07038_at	strong similarity to alpha-amylase - Aspergillus niger	211.439	408.799	1.93342	8.93e-06	0.000172097	1
An12g02480	An00g01094_at	hypothetical protein	41.82	59.9925	1.43454	0.000184724	0.00201062	1
An12g02490	An00g12243_at	weak similarity to aflatoxin biosynthesis regulator aflR - Aspergillus flavus	66.1723	89.077	1.34614	9.95e-05	0.00123639	1
An12g02510	An00g01035_at	hypothetical protein	127.33	75.7533	0.594936	3.25e-07	1.21e-05	-1
An12g02650	An00g03601_at	similarity to 24-sterol C-methyltransferase ESMT1 - Zea mays	47.3031	122.605	2.5919	2.12e-10	4.32e-08	1
An12g02830	An00g13419_at	weak similarity to hypothetical methyltransferase adpE - Anabaena sp.	23.4015	49.8084	2.12843	1.28e-07	5.99e-06	1
An12g02880	An00g12946_at	weak similarity to zinc binuclear cluster protein sequence #124 from patent WO200224865-A2 - Unclassified organism	97.8604	35.4959	0.36272	8.99e-08	4.69e-06	-1
An12g02960	An00g13280_at	hypothetical protein	84.5968	132.076	1.56124	1.66e-05	0.000288512	1
An12g03130	An00g02843_at	hypothetical protein	491.115	303.898	0.618791	4.09e-05	0.000608323	-1
An12g03300	An00g07168_at	strong similarity to aspartic protease pr1 - Phaffia rhodozyma	46.8615	28.3303	0.604555	7.07e-07	2.2e-05	-1
An12g03500	An00g06115_at	weak similarity to hypothetical protein CAD71089.1 - Neurospora crassa	77.8376	533.478	6.85373	1.36e-10	3.19e-08	1
An12g03580	An00g09724_at	strong similarity to microsomal glutathione S-transferase 3 MGST3 - Homo sapiens	800.559	1207.25	1.508	1.21e-05	0.000222787	1
An12g03760	An00g06148_at	similarity to hypothetical protein encoded by An12g03780 - Aspergillus niger	28.5291	17.0322	0.59701	5.55e-06	0.000116109	-1
An12g03880	An00g04897_at	similarity to hypothetical protein SPCC4B3.12 - Schizosaccharomyces pombe	47.8487	67.7598	1.41613	2.09e-05	0.00034911	1
An12g04030	An00g10059_at	strong similarity to nuclear distribution protein nudE - Aspergillus nidulans	83.7107	107.144	1.27993	0.000403428	0.00386614	1
An12g04090	An00g06111_at	similarity to hypothetical protein encoded by An04g09490 - Aspergillus niger	50.0115	26.3661	0.527202	2.14e-07	8.91e-06	-1
An12g04180	An00g07916_at	strong similarity to dicarboxylic amino acid permease Dip5 - Saccharomyces cerevisiae	25.6234	20.431	0.797354	0.000517753	0.00473053	-1
An12g04450	An00g05408_at	similarity to EST SEQ ID NO:4177 from patent WO200056762-A2 - Aspergillus niger	179.221	80.6681	0.450105	8.36e-10	1.09e-07	-1
An12g04470	An00g08613_at	strong similarity to high affinity nickel transporter - Ralstonia eutropha	35.4788	28.5526	0.80478	0.000374306	0.00364239	-1
An12g04510	An00g07227_at	strong similarity to benzoate 4-monooxygenase cytochrome P450 53 bphA - Aspergillus niger	24.0263	30.5218	1.27035	0.000312914	0.00312334	1
An12g04620	An00g05633_at	similarity to protein involved in cephalosporin C biosynthesis from patent JP09009966-A - Acremonium chrysogenum	63.8021	144.15	2.25933	5.17e-09	4.69e-07	1
An12g04630	An00g08334_at	strong similarity to full length Penicillin V amidohydrolase from patent US5516679-A - Fusarium oxysporum	53.7397	75.4357	1.40372	5.14e-05	0.000733023	1
An12g04780	An00g06687_at	strong similarity to 24 kD subunit of NADH:ubiquinone reductase Nuo24 - Neurospora crassa	1180.54	918.451	0.777991	0.000327135	0.00324208	-1
An12g04830	An00g07565_at	strong similarity to coatomer protein zeta chain Ret3 - Saccharomyces cerevisiae	499.385	734.314	1.47044	7.15e-06	0.000143938	1
An12g04880	An00g00608_at	hypothetical protein	56.5808	79.6741	1.40815	5.44e-05	0.000762757	1
An12g04930	An00g10526_at	strong similarity to hypothetical mitochondrial carrier protein SPBP23A10.06 - Schizosaccharomyces pombe	74.8753	104.692	1.39822	0.00034778	0.00341172	1
An12g05020	An00g04385_at	similarity to hydrophobin HFBI - Trichoderma reesei	678.459	145.277	0.214129	4.86e-10	7.75e-08	-1
An12g05170	An00g11430_at	similarity to hypothetical protein AAM35689.1 - Xanthomonas axonopodis	1246.42	1608.36	1.29038	0.000245015	0.00255259	1
An12g05220	An00g06408_at	similarity to transcription factor nft1p - Schizosaccharomyces pombe	50.7091	87.4949	1.72543	1.05e-05	0.000196586	1
An12g05280	An00g12509_at	weak similarity to esterase - Boophilus microplus	239.385	168.118	0.702293	6.09e-06	0.000125565	-1
An12g05390	An00g13041_at	weak similarity to integral membrane protein PTH11 - Magnaporthe grisea	101.785	61.7428	0.606602	0.000141862	0.00162838	-1
An12g05400	An00g03964_at	similarity to cholesterol 7alpha-monooxygenase CYP7 - Oryctolagus cuniculus	31.9591	24.3191	0.760943	0.000187305	0.00202807	-1
An12g05400	An00g03964_s_at	similarity to cholesterol 7alpha-monooxygenase CYP7 - Oryctolagus cuniculus	33.3175	21.1142	0.633728	6.41e-06	0.000131064	-1
An12g05510	An00g11928_at	strong similarity to triacetylfusarinine C transporter Taf1 - Saccharomyces cerevisiae	21.0135	252.363	12.0096	1.05e-13	1.7e-10	1
An12g05700	An00g03770_at	similarity to alpha-L-rhamnosidase A precursor rhaA - Aspergillus aculeatus	21.399	16.3069	0.762043	0.00034694	0.00340602	-1
An12g05960	An00g07942_at	strong similarity to dipeptidyl peptidase II DPPII - Rattus norvegicus	120.737	67.2104	0.556669	4.31e-08	2.63e-06	-1
An12g05990	An00g12691_at	weak similarity to hypothetical protein AAA19110.1 - Pichia angusta	451.963	601.361	1.33055	0.000427601	0.00405494	1
An12g06110	An00g06103_at	similarity to hypothetical protein encoded by An03g04820 - Aspergillus niger	22.2168	39.4973	1.77781	2.74e-07	1.07e-05	1
An12g06160	An00g02776_at	hypothetical protein	61.1479	43.6056	0.713117	0.000507034	0.00465336	-1
An12g06180	An00g13072_at	weak similarity to isoenzyme B of UDP-N-acetylglucosamine:alpha-1,3-D-mannoside beta-1,4-N-acetylglucosaminyltransferase IV MGAT4B - Homo sapiens	183.174	86.0159	0.469586	1.54e-07	6.9e-06	-1
An12g06250	An00g13500_at	weak similarity to secreted protein from patent WO9824475-A1 - Helicobacter pylori	85.6703	64.9504	0.758144	0.000491755	0.0045272	-1
An12g06290	An00g07957_at	strong similarity to D-lactate dehydrogenase dld - Kluyveromyces lactis	507.442	317.92	0.626516	9.66e-07	2.84e-05	-1
An12g06380	An00g06067_at	similarity to fibroin heavy chain Fib-H - Bombyx mori	46.9492	108.955	2.3207	9.04e-09	7.28e-07	1
An12g07240	An00g11429_at	similarity to hypothetical protein AAM35689.1 - Xanthomonas axonopodis	69.8374	99.6501	1.42689	2.05e-05	0.000342351	1
An12g07270	An00g06164_at	similarity to hypothetical protein encoded by An14g02930 - Aspergillus niger	157.438	98.4044	0.625034	5.5e-06	0.000115274	-1
An12g07380	An00g09849_at	strong similarity to monooxygenase moxY - Aspergillus parasiticus	57.9164	75.7033	1.30711	0.000369985	0.00360518	1
An12g07470	An00g12403_at	weak similarity to cyanovirin-N CV-N - Nostoc ellipsosporum	1919.71	773.172	0.402754	1.61e-09	1.82e-07	-1
An12g07520	An00g06625_at	strong similarity to 10.5 kD subunit of NADH:ubiquinone reductase CI-B8 - Bos taurus	921.355	745.251	0.808864	0.000456731	0.00428636	-1
An12g07530	An00g09023_at	strong similarity to hypothetical protein B2J23.80 - Neurospora crassa [putative frameshift]	19.968	27.2511	1.36474	0.000221558	0.00233618	1
An12g07580	An00g06877_at	strong similarity to acetylglutamate kinase/N-acetyl-gamma-glutamyl-phosphate reductase precursor arg-6 - Neurospora crassa	581.814	903.898	1.55358	7.17e-07	2.22e-05	1
An12g07670	An00g08760_at	strong similarity to hypothetical lactam utilization protein lamB - Aspergillus nidulans	408.74	311.381	0.761808	7e-05	0.000933873	-1
An12g07720	An00g08257_at	strong similarity to ferric/cupric reductase Fre2 - Saccharomyces cerevisiae	41.211	89.8478	2.18019	2.05e-08	1.4e-06	1
An12g07750	An00g05896_at	similarity to hypothetical serine repeat antigen BAA78500.1 - Plasmodium falciparum	66.5589	520.544	7.82081	2.5e-10	4.71e-08	1
An12g07870	An00g07164_at	strong similarity to cytosolic aspartate transaminase Aat2 - Saccharomyces cerevisiae	402.425	516.674	1.2839	0.000120333	0.00143461	1
An12g08130	An00g03317_at	questionable ORF	21.7788	43.3198	1.98908	9.66e-06	0.000183385	1
An12g08130	An00g03317_x_at	questionable ORF	19.2687	26.6478	1.38295	0.000374784	0.0036446	1
An12g08270	An00g09578_at	strong similarity to L-lactate 2-monooxygenase LA2M - Mycobacterium smegmati	365.015	185.218	0.507427	1.51e-08	1.12e-06	-1
An12g08280	An00g00185_at	exo-inulinase inu1 - Aspergillus niger	1061.72	113.767	0.107153	1.22e-11	6.1e-09	-1
An12g08320	An00g08635_at	strong similarity to high-affinity nicotinic acid permease Tna1 - Saccharomyces cerevisiae	139.77	103.742	0.742239	0.000269138	0.00274801	-1
An12g08550	An00g11420_at	strong similarity to hypothetical protein AAC25763.1 - Streptomyces lividans	338.996	526.86	1.55418	1.4e-06	3.84e-05	1
An12g08560	An00g11708_at	strong similarity to proteinase SlpE - Streptomyces lividans	174.636	465.757	2.66701	3.24e-10	5.73e-08	1
An12g08570	An00g06352_s_at	similarity to type 2 peroxiredoxin PrxII - Brassica napus	2177.58	2790.92	1.28166	0.000256224	0.00265539	1
An12g08700	An00g01729_at	hypothetical protein	144.14	203.898	1.41459	2.81e-05	0.000447701	1
An12g08750	An00g06175_at	similarity to hypothetical protein At2g21120 - Arabidopsis thaliana	55.7193	76.1211	1.36615	8.92e-05	0.0011388	1
An12g08890	An00g02571_at	similarity to hypothetical protein EAA72664.1 - Gibberella zeae	49.997	129.378	2.58772	2.44e-09	2.54e-07	1
An12g09700	An00g05396_at	similarity to ovarian-specific phosphoprotein PRAP - Rattus norvegicus	114.719	200.276	1.7458	5.18e-05	0.000736601	1
An12g09780	An00g12510_at	weak similarity to alkyl salicylate esterase salE - Acinetobacter sp.	2268.44	3040.86	1.34051	8.91e-05	0.00113841	1
An12g09870	An00g01084_at	hypothetical protein	59.2784	89.0981	1.50305	0.000123992	0.00146379	1
An12g09900	An00g07075_at	strong similarity to amino acid transporter BAT1 - Rattus norvegicus	113.2	141.978	1.25422	0.000541035	0.00488176	1
An12g09940	An00g11117_at	strong similarity to stearoyl-CoA desaturase ole1 - Ajellomyces capsulatus	38.2238	48.518	1.26931	0.000532631	0.00481792	1
An12g10020	An00g07144_at	strong similarity to aryl-alcohol oxidase precursor aao - Pleurotus eryngii	39.776	31.7279	0.797665	0.000257586	0.00266761	-1
An12g10030	An00g13115_at	weak similarity to membrane protein YIL140w Rev7 - Saccharomyces cerevisiae	336.956	211.562	0.627862	2.94e-07	1.11e-05	-1
An12g10080	An00g00685_at	hypothetical protein	79.0056	47.4953	0.601164	2.45e-05	0.000400629	-1
An12g10200	An00g13029_at	weak similarity to ice nucleation gene inaX - Xanthomonas campestris	3652.42	1094.49	0.299663	1.12e-10	2.71e-08	-1
An12g10210	An00g12554_at	similarity to hypothetical protein CAD21295.1 - Neurospora crassa	334.608	108.081	0.323007	4.26e-10	7e-08	-1
An12g10280	An00g04485_at	similarity to hypothetical protein 1A9.40 - Neurospora crassa	77.2031	105.765	1.36996	3.66e-05	0.000557424	1
An12g10330	An00g13641_at	weak similarity to hypothetical protein encoded by An02g14500 - Aspergillus niger [truncated ORF]	990.616	1523.24	1.53767	1.54e-05	0.000272472	1
An12g10380	An00g07492_at	strong similarity to chitin synthase C chsC - Aspergillus fumigatus	930.975	1316.88	1.41451	2.16e-05	0.000358137	1
An12g10700	An00g04805_at	similarity to hypothetical protein SPAC1952.10c - Schizosaccharomyces pombe	98.3697	64.4558	0.65524	6.71e-05	0.00090626	-1
An12g10720	An00g07411_at	strong similarity to catalase kat - Methanosarcina barkeri	49.6874	22.0225	0.443221	3.49e-06	8.06e-05	-1
An12g10730	An00g01737_at	strong similarity to hypothetical protein AAO51653.1 - Dictyostelium discoideum	232.956	104.265	0.447576	6.26e-08	3.53e-06	-1
An12g10840	An00g01191_at	hypothetical protein	107.291	213.324	1.98827	3.39e-07	1.24e-05	1
An13g00040	An00g06659_at	strong similarity to 1-acylglycerol-3-phosphate O-acyltransferase from patent WO200001713-A2 - Mortierella ramanniana	485.294	596.938	1.23005	0.000479725	0.00444182	1
An13g00250	An00g07993_at	strong similarity to DNA repair protein Rad7 - Saccharomyces cerevisiae	746.248	1004.89	1.34659	0.000177987	0.00195194	1
An13g00320	An00g08217_at	strong similarity to EST SEQ ID NO:4066 from patent WO200056762-A2 - Aspergillus niger	1017.98	392.08	0.385154	1.61e-08	1.17e-06	-1
An13g00550	An00g11980_at	strong similarity to tyr-inhibited DAHP synthase aroF - Aspergillus nidulans	820.857	1112.71	1.35555	6.18e-05	0.000844923	1
An13g00620	An00g06810_at	strong similarity to 80K protein H precursor G19P1 - Homo sapiens	1164.05	1779.44	1.52867	1.24e-06	3.47e-05	1
An13g00630	An00g03909_at	similarity to protein CAP5 - Colletotrichum gloeosporioides	17.1288	24.5485	1.43317	0.000182389	0.00199268	1
An13g00740	An00g04032_at	similarity to cyclopropane-fatty-acyl-phospholipid synthase - Escherichia coli	524.493	652.679	1.2444	0.0003128	0.00312334	1
An13g00860	An00g07446_at	strong similarity to cell division control protein cdc18p - Schizosaccharomyces pombe	69.3367	89.2001	1.28648	0.000398334	0.00382608	1
An13g00940	An00g12922_at	strong similarity to hypothetical protein CAD21281.1 - Neurospora crassa	168.733	131.047	0.77665	0.000176675	0.00194208	-1
An13g00950	An00g06963_at	strong similarity to alcohol dehydrogenase alcB - Aspergillus nidulans	252.236	180.574	0.715891	1.28e-05	0.000233555	-1
An13g01020	An00g05804_at	similarity to Rho-type GTPase activating protein Bem2 - Saccharomyces cerevisiae	69.7209	108.218	1.55216	3.46e-06	8.04e-05	1
An13g01090	An00g09342_at	strong similarity to hypothetical protein YJR098c - Saccharomyces cerevisiae	36.5531	51.3996	1.40616	0.000101804	0.00125923	1
An13g01120	An00g09971_at	strong similarity to NADP-dependent leukotriene B4 12-hydroxydehydrogenase LB4D - Homo sapiens	39.4096	26.5091	0.672655	2e-05	0.000336217	-1
An13g01250	An00g11794_at	strong similarity to siderophore-iron transporter for enterobactin Enb1 - Saccharomyces cerevisiae	30.1522	46.2262	1.5331	3.17e-06	7.49e-05	1
An13g01280	An00g06121_at	strong similarity to hypothetical protein EAA64035.1 - Aspergillus nidulans	99.2911	128.355	1.29272	0.000462283	0.00431335	1
An13g01370	An00g11422_at	hypothetical protein	211.227	75.8661	0.359169	5.96e-10	9.01e-08	-1
An13g01510	An00g04156_at	similarity to EST an_2981 - Aspergillus niger	19.879	30.2746	1.52294	1.33e-05	0.000241041	1
An13g01520	An00g00850_at	hypothetical protein	162.621	80.4775	0.494877	3.57e-06	8.23e-05	-1
An13g01530	An00g12979_at	weak similarity to hypothetical protein ycnE - Bacillus subtilis	318.658	244.375	0.766889	9.35e-05	0.00118066	-1
An13g01540	An00g13662_at	weak similarity to hypothetical protein encoded by An13g01550 - Aspergillus niger	83.4602	54.2698	0.650248	2.07e-06	5.29e-05	-1
An13g01750	An00g00140_at	acid phosphatase aphA - Aspergillus niger	234.034	95.4758	0.407957	6.8e-10	9.7e-08	-1
An13g01760	An00g10104_at	strong similarity to oligopeptide transporter OPT1 - Candida albicans	61.1311	472.066	7.7222	2.19e-10	4.34e-08	1
An13g01780	An00g13368_at	weak similarity to protein fragment SEQ ID NO:52620 from patent EP1033405-A2 - Arabidopsis thaliana	75.32	232.056	3.08094	8e-10	1.07e-07	1
An13g01800	An00g11455_at	strong similarity to hypothetical protein encoded by An15g07140 - Aspergillus niger	400.555	89.8968	0.22443	3.39e-10	5.79e-08	-1
An13g01930	An00g11166_at	strong similarity to succinate-semialdehyde dehydrogenase SSADH - Rattus norvegicus	108.543	71.3756	0.657579	4.22e-06	9.31e-05	-1
An13g01960	An00g06962_at	strong similarity to alcohol dehydrogenase alkJ - Pseudomonas putida	1265.53	3519.27	2.78087	2.26e-07	9.26e-06	1
An13g02080	An00g07207_at	strong similarity to ATP-hydrolyzing 5-oxoprolinase - Rattus norvegicus	144.376	82.0368	0.568217	2.24e-06	5.66e-05	-1
An13g02130	An00g07169_at	strong similarity to aspartic proteinase Yps3 - Saccharomyces cerevisiae	109.194	277.596	2.54222	7.67e-09	6.59e-07	1
An13g02480	An00g10354_at	strong similarity to polyamine oxidase PAO - Zea mays	75.9913	53.0344	0.697902	4.83e-06	0.000103319	-1
An13g02510	An00g07020_at	strong similarity to allergen rAsp f 9 - Aspergillus fumigatus	75.2958	144.638	1.92093	2.07e-05	0.000346335	1
An13g02540	An00g08461_at	strong similarity to glutathione S-transferase Gtt1 - Saccharomyces cerevisiae	364.491	1173.14	3.21858	1.62e-10	3.5e-08	1
An13g02590	An00g04344_at	similarity to glucose permease Rgt2 - Saccharomyces cerevisiae	103.306	1333.35	12.9068	2.03e-12	1.74e-09	1
An13g02730	An00g08141_at	strong similarity to EST an_3461 - Aspergillus niger	482.85	260.941	0.540419	3.92e-05	0.000588701	-1
An13g02780	An00g03767_at	similarity to alpha-adducin alpha-ADD - Rattus norvegicus	244.025	153.105	0.627417	2.16e-07	8.97e-06	-1
An13g02980	An00g06094_at	similarity to hypothetical protein encoded by An01g08440 - Aspergillus niger	54.4212	86.5643	1.59064	8.47e-07	2.55e-05	1
An13g03220	An00g12084_at	strong similarity to polyamine transport protein Tpo1 - Saccharomyces cerevisiae	394.4	522.971	1.32599	0.000527891	0.00479898	1
An13g03260	An00g00053_at	strong similarity to lipid metabolism protein YGR046w from patent WO200058521-A2 - Saccharomyces cerevisiae	76.4615	59.26	0.775031	0.000115054	0.00138303	-1
An13g03560	An00g08268_at	strong similarity to flavin-containing amine oxidase MAOB - Homo sapiens	198.193	116.873	0.589691	1.55e-07	6.95e-06	-1
An13g03970	An00g04286_at	similarity to glutathione-dependent formaldehyde dehydrogenase FDH - Methylobacter marinus	285.121	31.7628	0.111401	2.36e-08	1.56e-06	-1
An13g04060	An00g11439_at	strong similarity to hypothetical protein encoded by An07g08820 - Aspergillus niger	126.462	275.778	2.18071	2.73e-06	6.58e-05	1
An13g04070	An00g06093_at	strong similarity to FLO11 gene expression regulator At14 from patent WO200257456-A2 - Unclassified organism	584.369	1113.71	1.90583	1.51e-06	4.08e-05	1
An13g04080	An00g07736_at	strong similarity to cytochrome P450 monooxygenase P450II - Gibberella fujikuroi	368.313	972.679	2.64091	1.5e-06	4.07e-05	1
An14g00040	An00g07181_at	strong similarity to ATM-related kinase required for DNA damage response uvsB - Aspergillus nidulans	445.187	353.651	0.794387	0.000246267	0.00256319	-1
An14g00070	An00g12944_at	weak similarity to hypothetical protein SPBC30D10.04 - Schizosaccharomyces pombe	350.431	461.301	1.31638	8.84e-05	0.00113159	1
An14g00160	An00g08020_at	strong similarity to D-ribulokinase rbtK - Klebsiella pneumoniae	793.119	554.252	0.698826	5.03e-06	0.000106618	-1
An14g00240	An00g08670_at	strong similarity to holocytochrome-c synthase cyt-2 - Neurospora crassa	111.072	83.8279	0.754719	0.000457064	0.00428671	-1
An14g00260	An00g05961_at	similarity to stimulatory GDP/GTP exchange protein GDS - Bos taurus	169.639	126.667	0.746689	0.000112452	0.00136191	-1
An14g00300	An00g06658_at	strong similarity to 1-acyldihydroxyacetone-phosphate reductase Ayr1 - Saccharomyces cerevisiae	219.171	163.294	0.745049	5.83e-05	0.000805882	-1
An14g00320	An00g00946_at	hypothetical protein	89.2368	66.1092	0.740829	0.000122593	0.00145437	-1
An14g00520	An00g04363_at	similarity to root-specific homeotic protein HRS1 - Helianthus annuus	114.013	156.615	1.37366	0.000123475	0.00146344	1
An14g00530	An00g04017_at	similarity to Cu-binding metallothionein CRD2 - Candida albicans	348.622	169.01	0.484794	3.6e-06	8.26e-05	-1
An14g00620	An00g07080_at	strong similarity to aminopeptidase from patent WO9628542-A1 - Aspergillus oryzae	781.296	573.941	0.734601	5.86e-05	0.000807671	-1
An14g00630	An00g10955_at	strong similarity to salt tolerance protein Met22 - Saccharomyces cerevisiae	146.096	191.083	1.30793	8.01e-05	0.00104009	1
An14g00780	An00g04756_at	similarity to hypothetical protein PH0854 - Pyrococcus horikoshii	523.47	396.331	0.757122	0.000114564	0.00137828	-1
An14g00990	An00g11952_at	strong similarity to trifunctional protein of the beta-oxidation fox-2 - Neurospora crassa	310.853	205.479	0.661018	2.05e-06	5.23e-05	-1
An14g01070	An00g13322_at	strong similarity to hypothetical protein EAA61306.1 - Aspergillus nidulans	367.851	274.288	0.74565	4.28e-05	0.000629302	-1
An14g01150	An00g08484_at	strong similarity to glycine dehydrogenase component P - Pisum sativum	186.813	133.665	0.7155	0.000118029	0.00141061	-1
An14g01170	An00g04647_at	similarity to hypothetical protein B7F18.110 - Neurospora crassa	25.897	42.1362	1.62707	5.96e-06	0.000123263	1
An14g01180	An00g06098_at	similarity to hypothetical protein encoded by An02g08790 - Aspergillus niger	80.2351	137.222	1.71025	2.03e-06	5.2e-05	1
An14g01370	An00g01841_at	hypothetical protein	2965.43	1816.09	0.612421	9.53e-07	2.82e-05	-1
An14g01630	An00g05667_at	similarity to nitrosoguanidine resistance factor Sng1 - Saccharomyces cerevisiae	63.5083	226.268	3.56281	4.29e-10	7e-08	1
An14g01730	An00g08745_at	strong similarity to hypothetical DEAD/DEAH-box RNA helicase SPAC694.02 - Schizosaccharomyces pombe	121.713	177.155	1.45551	3.58e-05	0.000545489	1
An14g01820	An00g08735_at	strong similarity to hypothetical cell wall protein binB - Aspergillus nidulans	1408.81	53.0117	0.0376287	5.09e-14	1.06e-10	-1
An14g01840	An00g05005_at	similarity to hypothetical temperature-shock induced protein Tir3 - Saccharomyces cerevisiae	2951.28	2034.81	0.689468	0.000102891	0.00126728	-1
An14g01850	An00g08369_at	strong similarity to GABA permease Uga4 - Saccharomyces cerevisiae	668.152	445.528	0.666807	3.08e-05	0.000482268	-1
An14g02090	An00g02620_at	hypothetical protein	723.154	553.416	0.76528	0.000183718	0.00200268	-1
An14g02100	An00g07462_at	strong similarity to cell wall antigen MP1 - Penicillium marneffei	3487.43	839.648	0.240764	1.4e-10	3.23e-08	-1
An14g02140	An00g12326_at	weak similarity to Ca-dependent protein kinase CDPK1 - Marchantia polymorpha	34.522	138.62	4.0154	1.64e-07	7.23e-06	1
An14g02250	An00g09579_at	strong similarity to flavocytochrome b2 L-lactate dehydrogenase CYB2 - Pichia anomala	218.294	143.324	0.656563	1.6e-05	0.000279414	-1
An14g02320	An00g13531_at	weak similarity to splicing coactivator subunit SRm300 - Homo sapiens	476.056	301.858	0.634081	4.61e-06	9.95e-05	-1
An14g02350	An00g12219_at	weak similarity to protein belonging to the presenilin superfamily protein S182 - Mus musculus	73.3443	112.473	1.53349	0.000507787	0.00465707	1
An14g02390	An00g11282_at	strong similarity to ammonium transport protein Mep2 - Saccharomyces cerevisiae	66.5508	81.7835	1.22889	0.000411338	0.00392897	1
An14g02470	An00g11695_at	strong similarity to protein PRO304 from patent WO200104311-A1 - Homo sapiens	122.326	56.7372	0.463819	0.000197102	0.00211833	-1
An14g02560	An00g05629_at	similarity to protein from patent EP0845532 - Pseudomonas sp.	72.2155	54.1633	0.750023	0.000428271	0.00405865	-1
An14g02940	An00g09607_at	strong similarity to FAD dependent L-sorbose dehydrogenase - Gluconobacter oxydans	72.9226	44.1927	0.606022	0.000217511	0.00230356	-1
An14g03080	An00g04436_at	similarity to hypothetical membrane protein YDL218w - Saccharomyces cerevisiae	281.188	363.197	1.29165	0.000126013	0.00148162	1
An14g03090	An00g08429_at	strong similarity to glucose/galactose transporter gluP - Brucella abortus	214.438	160.738	0.749578	5.12e-05	0.000731197	-1
An14g03130	An00g01070_at	hypothetical protein	244.692	90.3122	0.369085	8.6e-09	7.08e-07	-1
An14g03300	An00g13259_at	weak similarity to hypothetical protein BAB32722.1 - Oryza sativa	285.012	195.539	0.686074	6.71e-06	0.00013583	-1
An14g03410	An00g05969_at	similarity to sucrose cleavage protein - Solanum tuberosum	70.2368	92.9717	1.32369	5.64e-05	0.000784192	1
An14g03430	An00g09846_at	strong similarity to monooxygenase moxY - Aspergillus parasiticus	19.4627	24.6364	1.26583	0.000180542	0.00197667	1
An14g03510	An00g11748_at	strong similarity to sorbitol dehydrogenase SDH - Rattus norvegicus	150.866	106.949	0.708902	3.8e-05	0.000574971	-1
An14g03540	An00g06120_at	similarity to hypothetical protein encoded by An08g01290 - Aspergillus niger	62.5849	96.2872	1.53851	4.55e-06	9.84e-05	1
An14g03590	An00g06273_at	similarity to nucleolus-cytoplasm shuttle phosphoprotein Nopp140 - Rattus norvegicus	55.9366	71.871	1.28487	0.000199127	0.002133	1
An14g03650	An00g13827_at	weak similarity to syndecan-1 gene Xsyn-1 - Xenopus laevis	145.795	78.3099	0.537122	5.74e-07	1.85e-05	-1
An14g03710	An00g11724_at	strong similarity to replication licensing factor mis5p - Schizosaccharomyces pombe	231.937	312.866	1.34893	0.000123894	0.00146379	1
An14g03730	An00g04462_at	similarity to hypothetical proline-rich protein M14 - Mus musculus	62.1	42.8807	0.69051	1.58e-05	0.000276566	-1
An14g04040	An00g09148_s_at	strong similarity to hypothetical protein SPAC1093.01 with conserved domain PF01535 duf17p - Schizosaccharomyces pombe	600.693	871.727	1.4512	3.68e-06	8.39e-05	1
An14g04080	An00g09487_at	strong similarity to iron-sulfur subunit of ubiquinol--cytochrome c reductase rip1p - Schizosaccharomyces pombe	1228.84	978.54	0.79631	0.000289377	0.00291235	-1
An14g04200	An00g03552_at	rhamnogalacturonase rhgB - Aspergillus niger	17.5227	25.1336	1.43434	7.64e-05	0.00100217	1
An14g04280	An00g10801_at	strong similarity to quinate transport protein qutD - Aspergillus nidulans	72.6656	47.3685	0.65187	2.52e-05	0.000409447	-1
An14g04400	An00g11161_at	strong similarity to succinate dehydrogenase iron-sulfur protein subunit Sdh2 - Saccharomyces cerevisiae [truncated ORF]	1481.86	826.594	0.557808	3.47e-08	2.17e-06	-1
An14g04490	An00g12705_at	weak similarity to hypothetical protein AF1318 - Archaeoglobus fulgidus	43.9395	64.1037	1.45891	0.000245072	0.00255259	1
An14g04590	An00g11833_at	strong similarity to transcription factor Kcs1 - Saccharomyces cerevisiae	146.76	102.434	0.697968	0.000112809	0.00136396	-1
An14g04640	An00g12850_at	strong similarity to hypothetical protein EAA58284.1 - Aspergillus nidulans	77.1302	43.0171	0.557721	4.36e-07	1.49e-05	-1
An14g04710	An00g00155_at	aspartic proteinase aspergillopepsin I pepA - Aspergillus niger	1587.64	52.1462	0.0328451	7.77e-11	2.09e-08	-1
An14g04720	An00g06396_at	similarity to transcription factor Aro80 - Saccharomyces cerevisiae	122.359	95.2461	0.778418	0.000169567	0.00187662	-1
An14g05100	An00g09141_at	strong similarity to hypothetical protein alr2987 - Nostoc sp.	98.7953	132.51	1.34126	3.54e-05	0.000542125	1
An14g05430	An00g03572_at	similarity to meso-2,3-butanediol dehydrogenase (D-acetoin forming) budC - Klebsiella pneumoniae	34.0404	56.3437	1.6552	3.65e-06	8.35e-05	1
An14g05670	An00g03749_at	similarity to AK-toxin regulating protein AktR-1 - Alternaria alternata	263.803	42.0605	0.159439	2.16e-07	8.97e-06	-1
An14g05760	An00g07673_at	strong similarity to cyclohexanol dehydrogenase chnA - Acinetobacter sp.	155.274	89.3959	0.575731	9.58e-07	2.82e-05	-1
An14g05850	An00g05051_at	similarity to integral membrane protein PTH11 - Magnaporthe grisea	30.9817	42.9514	1.38635	0.000145833	0.00166328	1
An14g05900	An00g08995_at	strong similarity to hypothetical protein B14D6.80 - Neurospora crassa	49.1754	61.1353	1.24321	0.000411264	0.00392897	1
An14g05910	An00g09668_at	strong similarity to mannosyltransferase Alg2 - Saccharomyces cerevisiae	352.952	679.865	1.92622	2.28e-08	1.53e-06	1
An14g06280	An00g09486_at	strong similarity to iron-regulated transporter IREG1 - Mus musculus	44.608	57.9275	1.29859	0.000370283	0.00360566	1
An14g06340	An00g08700_at	strong similarity to hydroxyacylglutathione hydrolase RSP29 - Rattus norvegicus	818.169	556.278	0.679905	6.42e-06	0.000131064	-1
An14g06550	An00g10510_at	strong similarity to hypothetical membrane protein YNL011c - Saccharomyces cerevisiae	103.796	140.003	1.34882	6.74e-05	0.000907414	1
An14g06610	An00g08523_at	strong similarity to GTP-binding protein GTPBP1 - Homo sapiens	412.486	674.484	1.63517	4.58e-07	1.54e-05	1
An14g06750	An00g10530_at	strong similarity to hypothetical oxidoreductase PA0147 - Pseudomonas aeruginosa	122.259	91.7846	0.750738	6.41e-05	0.000871191	-1
An14g06760	An00g04005_at	similarity to hypothetical conserved protein SCIF3.07c - Streptomyces coelicolor	676.07	411.355	0.60845	2.23e-07	9.21e-06	-1
An14g06830	An00g10491_at	strong similarity to hypothetical membrane protein Ptm1 - Saccharomyces cerevisiae	378.283	539.968	1.42742	4.41e-05	0.000645077	1
An14g06840	An00g01338_at	hypothetical protein	138.624	170.598	1.23065	0.000389263	0.00376019	1
An14g06860	An00g10161_at	strong similarity to oxaloacetate transporter Oac1 - Saccharomyces cerevisiae	441.585	592.874	1.3426	9.42e-05	0.00118417	1
An14g06870	An00g10886_at	strong similarity to ribonucleotide reductase suc22p - Schizosaccharomyces pombe	896.778	1663.01	1.85443	8.33e-08	4.44e-06	1
An14g07030	An00g10181_at	strong similarity to p-nitrobenzyl esterase pnbA - Bacillus subtilis	133.231	224.204	1.68282	9.38e-07	2.8e-05	1
An14g07060	An00g08242_at	strong similarity to fatty acid regulation protein Frm2 - Saccharomyces cerevisiae	474.78	617.665	1.30095	0.000192176	0.00206693	1
An14g07130	An00g09993_at	strong similarity to neutral amino acid permease mtr - Neurospora crassa	243.579	133.914	0.549776	1.19e-07	5.62e-06	-1
An15g00120	An00g06551_at	similarity to Wilms tumor susceptibility protein WT1 - Homo sapiens	127.75	82.8863	0.648818	7.39e-05	0.000973717	-1
An15g00150	An00g07328_at	strong similarity to C-5 sterol desaturase Erg3 - Saccharomyces cerevisiae	102.899	183.127	1.77967	4.17e-06	9.23e-05	1
An15g00200	An00g03664_at	similarity to 6-phosphofructo-2-kinase/fructose 2,6-bisphosphatase PFKFB4 - Homo sapiens	288.161	205.91	0.714567	2.97e-05	0.000466161	-1
An15g00270	An00g06754_at	strong similarity to 40 kD subunit of replication factor C RFC2 - Homo sapiens	374.833	470.503	1.25523	0.00026251	0.00270317	1
An15g00530	An00g00874_at	hypothetical protein	79.9239	121.194	1.51637	1.01e-05	0.000190234	1
An15g00630	An00g11207_at	strong similarity to sphingolipid metabolism Sur1 - Saccharomyces cerevisiae	217.649	278.495	1.27956	0.000105899	0.00129382	1
An15g00640	An00g08787_at	strong similarity to hypothetical protein GABA-A receptor epsilon subunit - Caenorhabditis elegans	161.102	327.162	2.03078	6.2e-08	3.53e-06	1
An15g01030	An00g02402_at	hypothetical protein	28.9487	42.6809	1.47436	5.53e-05	0.000771821	1
An15g01130	An00g07315_at	strong similarity to brefeldin A resistance protein bfr1p - Schizosaccharomyces pombe	134.525	97.7191	0.726403	0.000517581	0.00473053	-1
An15g01230	An00g04265_at	similarity to gigas protein gig - Drosophila melanogaster	197.828	282.552	1.42827	0.000124763	0.00147169	1
An15g01250	An00g05418_at	similarity to peptide chain release factor 2 PrfB - Streptomyces coelicolor	335.085	210.356	0.62777	9.12e-06	0.000174485	-1
An15g01280	An00g07877_at	strong similarity to delta3-cis-delta2-trans-enoyl-CoA isomerase Eci1 - Saccharomyces cerevisiae	112.576	75.4052	0.669816	7.12e-05	0.000947219	-1
An15g01320	An00g09114_at	strong similarity to hypothetical protein pi070 - Schizosaccharomyces pombe	134.468	174.304	1.29625	0.000530456	0.00481091	1
An15g01340	An00g06233_at	similarity to inner centromere protein mis6p - Schizosaccharomyces pombe	103.618	140.914	1.35993	6.68e-05	0.00090241	1
An15g01350	An00g07560_at	strong similarity to hypothetical cleft lip and palate transmembrane protein 1 CLPTM1 - Homo sapiens	1311.1	1947.87	1.48568	1.49e-06	4.03e-05	1
An15g01380	An00g11211_at	strong similarity to Synaptobrevin homolog v-SNARE Sec22 - Saccharomyces cerevisiae	552.426	719.863	1.30309	0.000273528	0.00278499	1
An15g01410	An00g13597_at	strong similarity to protein fragment SEQ ID NO:57973 from patent EP1033405-A2 - Arabidopsis thaliana	144.253	106.612	0.739066	0.000105939	0.00129382	-1
An15g01420	An00g11392_at	strong similarity to glucosidase I Cwh41 - Saccharomyces cerevisiae	416.868	754.441	1.80978	2.9e-08	1.84e-06	1
An15g01500	An00g11382_at	strong similarity to fructose symporter Fsy1 - Saccharomyces pastorianus	182.278	79.8194	0.437898	9.99e-08	4.98e-06	-1
An15g01520	An00g09884_at	strong similarity to multidomain vesicle coat protein Sec16 - Saccharomyces cerevisiae	100.106	153.446	1.53284	1.74e-06	4.55e-05	1
An15g01620	An00g13162_at	weak similarity to mucin-like protein Muc1 - Saccharomyces cerevisiae	48.3347	64.2391	1.32905	0.00017519	0.00193001	1
An15g01670	An00g11031_at	strong similarity to signal sequence receptor alpha subunit SRP101 - Yarrowia lipolytica	405.908	525.592	1.29485	0.000113532	0.00137123	1
An15g01680	An00g11028_at	strong similarity to signal peptide-containing protein SIGP from patent WO9933981-A2 - Homo sapiens	406.535	536.629	1.32001	2.79e-05	0.000446488	1
An15g01840	An00g10960_at	strong similarity to secoisolariciresinol dehydrogenase SMDEHY511 from patent WO9955846-A1 - Forsythia intermedia	350.082	272.054	0.777114	0.000138491	0.00159854	-1
An15g01860	An00g09644_at	strong similarity to malate synthase acuE - Aspergillus nidulans	492.108	79.5818	0.161716	2.64e-07	1.04e-05	-1
An15g01900	An00g07516_at	strong similarity to choline permease Hnm1 - Saccharomyces cerevisiae	214.967	109.594	0.509818	6.12e-07	1.95e-05	-1
An15g01920	An00g09716_at	strong similarity to methylcitrate synthase mcsA - Aspergillus nidulans	734.671	463.059	0.630295	4.91e-07	1.62e-05	-1
An15g01980	An00g06811_at	strong similarity to 8-amino-7-oxononanoate synthase from patent WO9927105-A2 - Chlamydia pneumoniae	81.9909	34.13	0.416266	2.68e-07	1.06e-05	-1
An15g01990	An00g07299_at	strong similarity to biotin synthesis enzyme from patent WO0100843-A - Corynebacterium glutamicum	53.725	27.8594	0.518555	3e-07	1.13e-05	-1
An15g02000	An00g07300_at	strong similarity to biotin synthase Bio2 - Saccharomyces cerevisiae	741.942	301.91	0.406919	1.02e-09	1.26e-07	-1
An15g02040	An00g08138_at	strong similarity to EST an_3318 - Aspergillus niger	108.191	62.7155	0.579673	6.2e-07	1.97e-05	-1
An15g02130	An00g09590_at	strong similarity to lovastatin diketide synthase lovF - Aspergillus terreus	198.483	112.287	0.565729	3.39e-06	7.93e-05	-1
An15g02140	An00g12441_at	weak similarity to dihydrofolate reductase dfr1p - Schizosaccharomyces pombe	316.244	177.629	0.561685	1.26e-06	3.51e-05	-1
An15g02150	An00g05064_at	similarity to integral membrane protein PTH11 - Magnaporthe grisea	1386.02	742.328	0.535584	9.24e-08	4.75e-06	-1
An15g02160	An00g01030_at	similarity to hypothetical protein BAC45498.1 - Bradyrhizobium japonicum	2228.37	1352.51	0.606952	5.18e-07	1.7e-05	-1
An15g02180	An00g05850_at	similarity to salicylate hydroxylase nahW - Pseudomonas stutzeri	903.58	569.562	0.63034	2.76e-07	1.07e-05	-1
An15g02190	An00g09924_at	strong similarity to multidrug transporter bmr3 - Bacillus subtilis	448.313	357.549	0.797544	0.000173166	0.00191062	-1
An15g02200	An00g06970_at	strong similarity to alcohol oxidase AOD1 - Candida boidinii	1276.08	972.307	0.761947	0.00010096	0.00125092	-1
An15g02250	An00g00837_at	hypothetical protein	49.3543	90.5385	1.83446	2.62e-08	1.68e-06	1
An15g02300	An00g00152_at	arabinofuranosidase B abfB - Aspergillus niger	99.8994	45.8236	0.458698	8.45e-07	2.55e-05	-1
An15g02360	An00g06879_at	strong similarity to acetylornithine aminotransferase arg8 - Kluyveromyces lactis	163.838	257.046	1.5689	3.72e-06	8.46e-05	1
An15g02640	An00g12627_at	similarity to human cancer associated protein sequence SEQ ID NO:1313 from patent WO200055350-A1 - Homo sapiens	62.9035	41.0983	0.653355	1.98e-05	0.00033461	-1
An15g02650	An00g04670_at	similarity to hypothetical protein CC3092 - Caulobacter crescentus	40.8836	26.8939	0.657818	1.29e-05	0.000234587	-1
An15g02680	An00g11248_at	strong similarity to tetracyclin resistance protein tetA - Escherichia coli	65.7686	91.7923	1.39569	0.000155624	0.00174628	1
An15g02700	An00g11295_at	strong similarity to ATP-dependent DNA helicase II subunit Ku70 - Mus musculus	527.578	688.686	1.30537	0.000267393	0.0027436	1
An15g02760	An00g11681_at	strong similarity to protein involved in actin distribution and bipolar budding Rsv167 - Saccharomyces cerevisiae	78.464	110.451	1.40766	8.81e-06	0.000169892	1
An15g02900	An00g04253_at	similarity to GDP/GTP exchange protein Rom1 - Saccharomyces cerevisiae	146.761	192.865	1.31414	0.000230746	0.0024225	1
An15g02930	An00g06839_at	strong similarity to ABC transporter CDR4 - Candida albicans	405.574	279.391	0.688878	0.00012366	0.00146344	-1
An15g02960	An00g05528_at	similarity to hypothetical protein CAD37071.1 - Neurospora crassa	330.313	625.116	1.8925	3.5e-07	1.27e-05	1
An15g03150	An00g09265_at	strong similarity to hypothetical protein SPCC1183.11 - Schizosaccharomyces pombe	83.7909	55.266	0.65957	1.71e-06	4.5e-05	-1
An15g03220	An00g09694_at	strong similarity to member of the subfamily of yeast glutaredoxins Grx4 - Saccharomyces cerevisiae	181.791	257.556	1.41677	1.03e-05	0.000192923	1
An15g03260	An00g11809_at	strong similarity to threonine aldolase - Ashbya gossypii	942.638	712.751	0.756124	9.13e-05	0.00116058	-1
An15g03280	An00g10669_at	strong similarity to protein kinase RAD53 from patent US5674996-A - Saccharomyces cerevisiae	47.1226	60.9999	1.29449	0.000465138	0.00433163	1
An15g03330	An00g08376_at	strong similarity to galactosyltransferase Bed1 - Saccharomyces cerevisiae	75.2165	106.813	1.42007	9.62e-05	0.00120169	1
An15g03390	An00g10612_at	strong similarity to protein fragment SEQ ID NO:38749 from patent EP1033405-A2 - Arabidopsis thaliana	127.849	78.9007	0.617139	9.55e-07	2.82e-05	-1
An15g03780	An00g10818_at	strong similarity to ras pathway interacting protein moe1p - Schizosaccharomyces pombe	924.756	1155.91	1.24996	0.000269129	0.00274801	1
An15g03880	An00g01540_at	hypothetical protein	942.477	691.99	0.734224	0.000435822	0.00411141	-1
An15g03900	An00g08569_at	strong similarity to heavy metal ion resistance protein Zrc1 - Saccharomyces cerevisiae	524.312	691.765	1.31938	9.68e-05	0.00120714	1
An15g03940	An00g09855_at	strong similarity to monosaccharide transporter AmMst-1 - Amanita muscaria	14918.2	11777.3	0.789463	0.000140205	0.00161575	-1
An15g04290	An00g03646_at	similarity to 6-hydroxy-D-nicotine oxidase 6-HDNO - Arthrobacter oxidans	183.678	315.963	1.7202	3.57e-07	1.29e-05	1
An15g04480	An00g13815_at	similarity to hypothetical protein B13C5.110 - Neurospora crassa	920.165	663.533	0.721102	9.07e-06	0.00017413	-1
An15g04550	An00g12137_at	strong similarity to xylanase A xynA from patent WO200068396-A2 - Aspergillus niger	90.2275	36.0569	0.399622	4.86e-09	4.46e-07	-1
An15g04640	An00g13406_at	weak similarity to puromycin N-acetyltransferase pac - Streptomyces anulatus	353.413	801.246	2.26717	2.26e-08	1.52e-06	1
An15g04690	An00g05620_at	similarity to protein fragment SEQ ID NO:49734 from patent EP1033405-A2 - Arabidopsis thaliana	237.921	337.281	1.41762	1.52e-05	0.000270414	1
An15g04720	An00g13864_at	weak similarity to transactivator EBNA-2 - Herpesvirus papio HVP	143.903	202.149	1.40476	3.53e-05	0.000541306	1
An15g04810	An00g03764_at	similarity to alpha-1,3-mannosyltransferase Mnt2 - Saccharomyces cerevisiae	668.894	504.249	0.753856	2.96e-05	0.000466161	-1
An15g05120	An00g06010_at	similarity to alkaline ceramidase Ypc1 - Saccharomyces cerevisiae	109.399	205.832	1.88147	6.9e-08	3.78e-06	1
An15g05490	An00g10408_at	strong similarity to hypothetical protein encoded by An02g01140 - Aspergillus niger	22.8296	32.6618	1.43068	7.62e-05	0.00100061	1
An15g05770	An00g09413_at	strong similarity to hypothetical sulphite reductase SPAC4C5.05c - Schizosaccharomyces pombe	892.449	642.823	0.720291	9.68e-06	0.000183601	-1
An15g05810	An00g14005_at	xylanolytic transcriptional activator xlnR - Aspergillus niger	70.3318	45.5651	0.647859	1.69e-05	0.000292896	-1
An15g05840	An00g13469_at	similarity to hypothetical protein CAC28841.2 - Neurospora crassa	73.6546	107.997	1.46626	5.98e-05	0.000821525	1
An15g05890	An00g06973_at	strong similarity to aldehyde dehydrogenase AHD-M1 - Mus musculus	194.739	117.83	0.605067	2.36e-07	9.6e-06	-1
An15g06420	An00g13968_at	weak similarity to urease accessory gene ureD - Bacillus sp.	358.619	264.364	0.737172	2.62e-05	0.000424029	-1
An15g06470	An00g05912_at	similarity to signal sequence receptor alpha chain - Canis lupus	1201.56	2229.3	1.85534	4.49e-08	2.72e-06	1
An15g06600	An00g08001_at	strong similarity to zinc-finger transcription factor amdA - Aspergillus nidulans	400.448	522.359	1.30444	0.000485972	0.00447965	1
An15g06700	An00g07936_at	strong similarity to dihydroxy-acid dehydratase ilvD - Bacillus subtilis	523.182	301.072	0.575463	1.65e-07	7.26e-06	-1
An15g06720	An00g07603_at	strong similarity to hypothetical conserved protein PA5185 - Pseudomonas aeruginosa	99.2939	69.8832	0.703802	7.88e-05	0.00102664	-1
An15g06810	An00g07773_at	strong similarity to cytochrome-b5 reductase Mcr1 - Saccharomyces cerevisiae	101.774	198.19	1.94735	1.04e-07	5.04e-06	1
An15g06820	An00g09194_at	strong similarity to hypothetical protein SPAC3H5.09c - Schizosaccharomyces pombe	273.283	420.161	1.53746	8.16e-06	0.000159744	1
An15g06890	An00g02981_at	hypothetical protein [truncated ORF]	44.955	88.2509	1.96309	9.08e-08	4.72e-06	1
An15g06890	An00g02981_x_at	hypothetical protein [truncated ORF]	91.8144	143.396	1.5618	5.29e-05	0.000748261	1
An15g06900	An00g10044_at	strong similarity to non-canonical ubiquitin conjugating enzyme 1 ncube1 - Mus musculus [truncated ORF]	48.7634	80.2209	1.6451	0.000145674	0.00166293	1
An15g06980	An00g05594_at	similarity to hypothetical transcription regulator protein CAD21130.1 - Schizosaccharomyces pombe	38.9652	50.7201	1.30168	0.000132958	0.00154699	1
An15g07040	An00g10303_at	strong similarity to phospholipase D Spo14 - Saccharomyces cerevisiae	1414.57	1081.08	0.764245	0.000259737	0.00268414	-1
An15g07070	An00g07658_at	strong similarity to cyanate lyase cynS - Escherichia coli	763.878	576.463	0.754653	7.75e-05	0.00101385	-1
An15g07090	An00g10432_at	strong similarity to hypothetical protein encoded by An12g10350 - Aspergillus niger	8094.62	6569.79	0.811624	0.000431706	0.00408053	-1
An15g07110	An00g08675_at	strong similarity to homocysteine S-methyltransferase AtHMT-1 - Arabidopsis thaliana	149.019	115.788	0.777002	0.000286632	0.00289203	-1
An15g07140	An00g10436_at	strong similarity to hypothetical protein encoded by An13g01800 - Aspergillus niger	101.583	176.953	1.74196	7.55e-06	0.00014952	1
An15g07150	An00g07413_at	strong similarity to catalytic subunit of DNA-directed DNA polymerase delta ol3p - Schizosaccharomyces pombe	190.868	245.067	1.28396	0.000116844	0.00139963	1
An15g07230	An00g05211_at	similarity to mitochondrial thioredoxin from patent WO9832863-A2 - Rattus sp.	5040.46	1498.49	0.297292	1.33e-09	1.58e-07	-1
An15g07240	An00g09444_at	strong similarity to icosapentaenoic acid synthase from patent WO9621735-A1 - Shewanella putrefaciens	148.766	59.9224	0.402797	2.28e-09	2.4e-07	-1
An15g07340	An00g06751_at	strong similarity to 4,5-dihydroxyphthalate decarboxylase ophC - Burkholderia cepacia	111.928	182.188	1.62773	3.49e-06	8.06e-05	1
An15g07360	An00g10466_at	strong similarity to PRG3 protein from patent WO200012526-A1 - Homo sapiens	43.0428	138.129	3.20911	4.54e-09	4.23e-07	1
An15g07460	An00g10102_at	strong similarity to oligopeptide transporter OPT1 - Candida albicans	314.342	465.802	1.48183	1.88e-06	4.9e-05	1
An15g07520	An00g04729_at	similarity to hypothetical protein mlr2143 - Mesorhizobium loti	49.8963	29.9881	0.601009	4.29e-05	0.000630342	-1
An15g07560	An00g04474_at	similarity to hypothetical protein dag11 - Agaricus bisporus	210.879	72.9589	0.345975	1.05e-07	5.07e-06	-1
An15g07700	An00g07172_at	strong similarity to aspergillopepsin II precursor (acid proteinase A) - Aspergillus niger	60.4392	43.0119	0.711655	0.000127392	0.00149299	-1
An15g07730	An00g06737_at	strong similarity to 3-isopropylmalate dehydratase leu1 - Rhizopus niveus	144.75	199.862	1.38074	4.37e-05	0.000640299	1
An15g07790	An00g05514_at	similarity to hypothetical protein encoded by An11g02730 - Aspergillus niger	31.7106	64.2427	2.0259	1.66e-06	4.39e-05	1
An16g00010	An00g05407_at	similarity to alcohol dehydrogenase orfB from patent WO9807867-A2 - Lactococcus lactis	27.0336	44.0347	1.62889	5.3e-06	0.000112118	1
An16g00220	An00g01463_at	hypothetical protein	202.875	428.654	2.1129	8.49e-09	7.04e-07	1
An16g00250	An00g07863_at	strong similarity to cytosolic factor Sec14 - Saccharomyces cerevisiae	127.135	86.4169	0.679727	6.22e-05	0.000849464	-1
An16g00770	An00g10633_at	strong similarity to protein involved in cephalosporin C biosynthesis from patent JP09009966-A - Acremonium chrysogenum [putative frameshift]	313.523	212.759	0.678606	2.89e-05	0.000459017	-1
An16g00780	An00g11247_at	strong similarity to tetracyclin resistance protein tetA - Agrobacterium tumefaciens	337.892	106.016	0.313758	1.92e-11	8.44e-09	-1
An16g01110	An00g05509_at	similarity to hypothetical negative acting factor like protein CAB91400.2 - Neurospora crassa	98.8893	69.1974	0.699746	0.000127057	0.00149148	-1
An16g01170	An00g05079_at	similarity to integral membrane protein PTH11 - Magnaporthe grisea [truncated ORF]	250.249	543.35	2.17123	1.37e-09	1.61e-07	1
An16g01190	An00g07151_at	strong similarity to arylamine N-acetyltransferase NAT1 - Homo sapiens	205.419	286.361	1.39403	3.29e-05	0.000509314	1
An16g01200	An00g07517_at	strong similarity to choline permease Hnm1 - Saccharomyces cerevisiae	462.625	977.181	2.11225	3.11e-09	3.13e-07	1
An16g01260	An00g10358_at	strong similarity to polyamine transport protein Tpo1 - Saccharomyces cerevisiae	267.289	199.959	0.748101	0.000273363	0.00278499	-1
An16g01270	An00g05069_at	similarity to integral membrane protein PTH11 - Magnaporthe grisea	150.875	107.205	0.710552	4.27e-06	9.37e-05	-1
An16g01290	An00g10410_at	strong similarity to hypothetical protein encoded by An02g05930 - Aspergillus niger	1329.24	1834.15	1.37984	1.33e-05	0.000241167	1
An16g01490	An00g06501_at	similarity to ubiquitin carboxyl-terminal hydrolase uch2p - Schizosaccharomyces pombe	121.4	98.9018	0.814675	0.000487427	0.00449021	-1
An16g01590	An00g08553_at	strong similarity to HC-toxin efflux pump TOXA - Cochliobolus carbonum	817.951	207.745	0.253983	4.59e-11	1.39e-08	-1
An16g01600	An00g05239_at	similarity to monosaccharide transporter 1 pmt1 - Petunia hybrida	2558.23	210.743	0.0823783	8.99e-11	2.29e-08	-1
An16g01610	An00g12552_at	weak similarity to gamma-butyrobetaine hydroxylase BBH - Rattus norvegicus	4337.89	86.0249	0.019831	9.78e-12	5.67e-09	-1
An16g01630	An00g08084_at	strong similarity to enoyl reductase of the lovastatin biosynthesis lovC - Aspergillus terreus	1231.03	436.628	0.354686	1.66e-10	3.53e-08	-1
An16g01690	An00g06556_at	similarity to X-linked PEST-containing monocarboxylate transporter XPCT - Homo sapiens	1027.96	438.639	0.426707	8.48e-09	7.04e-07	-1
An16g01710	An00g09558_at	strong similarity to L-iditol 2-dehydrogenase (sorbitol dehydrogenase) SORD - Homo sapiens	55.482	33.6562	0.606614	4.03e-06	9e-05	-1
An16g01730	An00g03719_at	similarity to acid phosphatase precursor rPAP - Rattus norvegicus	1623.93	501.144	0.308601	4.4e-09	4.15e-07	-1
An16g01750	An00g05424_at	similarity to peptidyl-prolyl cis-trans isomerase 4 cyp-4 - Caenorhabditis elegans	86.0111	124.174	1.44369	0.000258951	0.00267791	1
An16g01770	An00g06259_at	similarity to NAD(P)H-dependent xylose reductase XYL1 - Pachysolen tannophilus	183.802	95.0157	0.516947	5.1e-09	4.65e-07	-1
An16g01780	An00g03908_at	similarity to protein CAP22 - Colletotrichum gloeosporioides	406.841	112.182	0.27574	2.17e-08	1.47e-06	-1
An16g01820	An00g09464_at	strong similarity to hypothetical inorganic phosphate transporter and regulator of Pho81p Pho88 - Saccharomyces cerevisiae	2822.85	4556.27	1.61407	4.79e-07	1.59e-05	1
An16g01850	An00g03883_at	similarity to blastomyces yeast phase-specific protein 1 bys1 - Ajellomyces dermatitidis	270.318	66.7394	0.246892	2.99e-10	5.44e-08	-1
An16g01870	An00g09863_at	strong similarity to mRNA cleavage factor I 25 kDa subunit CFIM25 - Homo sapiens	461.858	304.748	0.659831	1.16e-05	0.000213398	-1
An16g01880	An00g09618_at	strong similarity to lysophospholipase - Aspergillus foetidus	3584.22	204.138	0.0569548	7.5e-10	1.01e-07	-1
An16g01930	An00g01781_at	hypothetical protein	133.799	95.9475	0.717102	0.000146394	0.00166342	-1
An16g01990	An00g04623_at	similarity to hypothetical protein B18D24.50 - Neurospora crassa	94.3871	118.475	1.2552	0.000512615	0.00469541	1
An16g02000	An00g08380_at	strong similarity to GABA permease gabA - Aspergillus nidulans	510.248	196.523	0.385153	1.01e-07	5.02e-06	-1
An16g02170	An00g00184_at	epoxide hydrolase hyl1 - Aspergillus niger	223.896	131.729	0.588347	8.19e-07	2.48e-05	-1
An16g02360	An00g10779_at	strong similarity to pyridoxine 4-dehydrogenase PLR - Schizosaccharomyces pombe	1100.71	736.646	0.669245	1.54e-05	0.000271461	-1
An16g02460	An00g07026_at	strong similarity to alpha subunit of the coatomer complex Ret1 - Saccharomyces cerevisiae	284.996	475.043	1.66684	2.4e-07	9.68e-06	1
An16g02470	An00g08233_at	strong similarity to FAD-linked sulfhydryl oxidase Erv1 - Saccharomyces cerevisiae	86.6346	67.3837	0.777792	0.000318851	0.00317516	-1
An16g02500	An00g11968_at	strong similarity to tryptophan synthase trpB - Aspergillus nidulans	93.7074	153.47	1.63775	1.93e-07	8.26e-06	1
An16g02550	An00g07982_at	strong similarity to DNA primase Pri1 - Saccharomyces cerevisiae [putative frameshift]	299.733	402.4	1.34253	2.26e-05	0.000373436	1
An16g02560	An00g10475_at	strong similarity to hypothetical beta-lactamase XF1621 - Xylella fastidiosa	301.01	191.08	0.634797	2.26e-07	9.26e-06	-1
An16g02680	An00g09307_at	strong similarity to hypothetical protein YBR151w - Saccharomyces cerevisiae	1018.11	440.888	0.433046	1.6e-08	1.17e-06	-1
An16g02700	An00g05563_at	similarity to hypothetical membrane protein YIL130w - Saccharomyces cerevisiae	420.855	235.325	0.55916	1.75e-05	0.000301316	-1
An16g02810	An00g13234_x_at	weak similarity to nucleoporin Rat7 - Saccharomyces cerevisiae	99.3363	388.351	3.90946	1.06e-09	1.28e-07	1
An16g02820	An00g08240_at	strong similarity to fatty acid omega-hydroxylase CYP505 - Fusarium oxysporum	44.5956	21.1418	0.474078	5.99e-08	3.43e-06	-1
An16g02930	An00g07327_at	strong similarity to C-5 sterol desaturase Erg3 - Saccharomyces cerevisiae	106.678	296.906	2.78319	1.75e-08	1.24e-06	1
An16g03040	An00g07092_at	strong similarity to hypothetical AMMECR1 - Homo sapiens	341.793	210.85	0.616894	6.88e-07	2.16e-05	-1
An16g03120	An00g05376_at	similarity to nucleolar protein Nsr1 - Saccharomyces cerevisiae	1014.29	767.319	0.756507	0.000184894	0.00201096	-1
An16g03290	An00g05784_at	similarity to regulator protein Uga3 - Saccharomyces cerevisiae	669.44	424.646	0.63433	2.71e-06	6.56e-05	-1
An16g03300	An00g08370_at	strong similarity to GABA permease Uga4 - Saccharomyces cerevisiae	30.4816	24.5045	0.803912	0.000366899	0.00357992	-1
An16g03320	An00g11705_at	strong similarity to transport protein Sec24A - Homo sapiens	235.023	367.317	1.5629	2.27e-06	5.69e-05	1
An16g03330	An00g13603_at	weak similarity to endo-1,4-beta-xylanase CAA93120.1 - Ascochyta pisi	13460.8	10140.5	0.753335	3.67e-05	0.000557844	-1
An16g03430	An00g11632_at	strong similarity to novobiocin biosynthetic gene novR - Streptomyces spheroides	92.9214	66.9996	0.721035	2.62e-05	0.000424439	-1
An16g03450	An00g13767_at	similarity to hypothetical protein YNL051w - Saccharomyces cerevisiae	169.695	209.327	1.23355	0.000531474	0.00481345	1
An16g03690	An00g07420_at	strong similarity to iron and manganese transporter Ccc1 - Saccharomyces cerevisiae	89.401	28.6485	0.320449	3.95e-09	3.79e-07	-1
An16g03700	An00g06609_at	strong similarity to phospholipase B from patent US6146869-A - Aspergillus oryzae	40.6736	23.2899	0.572604	3.87e-06	8.74e-05	-1
An16g03710	An00g12340_at	weak similarity to hypothetical protein CAD60720.1 - Podospora anserina	712.11	543.26	0.762887	0.000478498	0.00443329	-1
An16g03910	An00g11359_at	strong similarity to electron-transfer flavoprotein-ubiquinone oxidoreductase ETF-QO - Homo sapiens	319.774	245.251	0.766951	0.000151931	0.0017128	-1
An16g04280	An00g13806_at	weak similarity to precursor of salivary glue protein sgs-3 - Drosophila yakuba	74.0832	50.9103	0.687204	0.0001136	0.00137123	-1
An16g04330	An00g11598_at	strong similarity to mannose phospho-dolichol synthase dpm1 - Hypocrea jecorina	835.338	1360.29	1.62843	2.72e-07	1.07e-05	1
An16g04520	An00g06749_at	strong similarity to trifunctional enzyme HDE - Candida tropicalis	169.453	134.421	0.793264	0.000377694	0.00366798	-1
An16g04580	An00g09079_at	strong similarity to hypothetical protein HSPC021 - Homo sapiens	219.107	279.383	1.2751	0.000217082	0.00230069	1
An16g04710	An00g08759_at	strong similarity to hypothetical ketoreductase YGL157W from patent EP918090-A2 - Saccharomyces cerevisiae	264.294	183.134	0.692919	1.66e-05	0.000288041	-1
An16g04960	An00g08451_at	strong similarity to arginine-specific carbamoyl-phosphate synthase subunit Cpa2 - Saccharomyces cerevisiae [truncated ORF]	631.911	841.929	1.33235	6.57e-05	0.000888143	1
An16g04970	An00g07129_at	strong similarity to arginine-specific carbamoyl-phosphate synthase subunit Cpa2 - Saccharomyces cerevisiae	41.2069	56.1054	1.36155	0.00038886	0.00375881	1
An16g05180	An00g01510_at	hypothetical protein	84.0741	61.3764	0.730028	0.000123804	0.00146379	-1
An16g05320	An00g11941_at	strong similarity to cytochrome P450 trichodiene oxygenase TRI4 - Fusarium sporortrichoides	151.464	111.439	0.735745	0.000430466	0.00407412	-1
An16g05340	An00g06382_at	similarity to trans-2-enoyl-ACP reductase II fabK - Streptococcus pneumoniae	1384.22	876.309	0.633069	1.6e-06	4.25e-05	-1
An16g05370	An00g06568_at	similarity to zinc-finger protein Glo3 - Saccharomyces cerevisiae	227.835	361.549	1.58689	1.28e-05	0.000233555	1
An16g05560	An00g01522_at	strong similarity to hypothetical protein EAA58022.1 - Aspergillus nidulans	104.62	141.158	1.34925	4.82e-05	0.0006962	1
An16g05570	An00g07163_at	strong similarity to aspartate transaminase - Sus scrofa	934.861	425.191	0.454817	4.25e-06	9.35e-05	-1
An16g05770	An00g05039_at	similarity to inhibitor of endosome-lysosome fusion DotA - Legionella pneumophila	49.4179	34.3057	0.694196	5.3e-05	0.000748261	-1
An16g05910	An00g03963_at	strong similarity to cholesterol 7alpha-hydroxylase CYP7 - Sus scrofa	203.864	19.5955	0.0961204	7.01e-11	1.99e-08	-1
An16g05920	An00g13560_at	weak similarity to integral membrane protein PTH11 from patent WO9913094-A2 - Magnaporthe grisea	787.035	53.7431	0.0682856	2.84e-12	2.29e-09	-1
An16g05940	An00g07738_at	strong similarity to cytochrome P450 monooxygenase stcS - Aspergillus nidulans	42.6464	25.5764	0.599733	8.95e-06	0.000172132	-1
An16g05970	An00g06515_at	similarity to UDP-glucuronosyltransferase UGT2B11 - Homo sapiens	137.45	199.315	1.45009	6.72e-05	0.000906474	1
An16g06090	An00g07513_at	strong similarity to choline permease Hnm1 - Saccharomyces cerevisiae	181.141	115.18	0.635857	2.28e-06	5.69e-05	-1
An16g06100	An00g04283_at	similarity to glutathione S-transferase GST1 - Ascaris suum	471.32	256.4	0.544004	1.4e-08	1.06e-06	-1
An16g06190	An00g08481_at	strong similarity to glycerophosphoinositol transporter Git1 - Saccharomyces cerevisiae	63.0095	108.97	1.72942	2.3e-06	5.73e-05	1
An16g06390	An00g09187_at	strong similarity to hypothetical protein SPAC2C4.17c - Schizosaccharomyces pombe	95.3878	130.897	1.37226	0.000533147	0.00481958	1
An16g06420	An00g09983_at	strong similarity to n-alkane-inducible cytochrome P450 protein ALK1 - Yarrowia lipolytica [putative frameshift]	52.0778	37.5227	0.720514	5.39e-05	0.000758797	-1
An16g06580	An00g10795_at	strong similarity to quinate transport protein qutD - Aspergillus nidulans	73.3403	44.7516	0.610192	3.12e-06	7.38e-05	-1
An16g06720	An00g08556_at	strong similarity to HC-toxin peptide synthase HTS - Cochliobolus carbonum	760.977	235.693	0.309725	2.19e-10	4.34e-08	-1
An16g06740	An00g07344_at	strong similarity to cadmium resistance protein Ycf1 - Saccharomyces cerevisiae [truncated ORF]	772.845	390.727	0.50557	1.04e-07	5.04e-06	-1
An16g06750	An00g04116_at	similarity to D-stereospecific aminopeptidase - Ochrobactrum anthropi	288.284	478.673	1.66042	1.26e-06	3.51e-05	1
An16g06770	An00g06833_at	strong similarity to T-type amino acid transporter 1 TAT1 - Rattus norvegicus	21.8169	44.4837	2.03895	8.52e-08	4.53e-06	1
An16g06800	An00g08056_at	strong similarity to endoglucanase eglB - Aspergillus niger	76.6382	122.43	1.59751	1.14e-05	0.000211256	1
An16g07110	An00g06875_at	strong similarity to acetyl-CoA hydrolase Ach1 - Saccharomyces cerevisiae	1809.54	107.879	0.0596171	5.6e-12	4.04e-09	-1
An16g07150	An00g11070_s_at	strong similarity to soluble cytoplasmic fumarate reductase YEL047c - Saccharomyces cerevisiae	739.058	424.603	0.574519	7.76e-08	4.15e-06	-1
An16g07150	An00g11070_at	strong similarity to soluble cytoplasmic fumarate reductase YEL047c - Saccharomyces cerevisiae	1353.2	722.221	0.533715	6.55e-08	3.64e-06	-1
An16g07180	An00g12100_at	strong similarity to vanillin dehydrogenase VDH from patent EP0845532 - Unclassified organism	75.1407	142.972	1.90272	4.24e-06	9.33e-05	1
An16g07390	An00g08069_at	strong similarity to endoplasmatic reticulum signal peptidase subunit Spc2 - Saccharomyces cerevisiae	515.028	977.835	1.89861	7.99e-09	6.74e-07	1
An16g07440	An00g13202_at	similarity to hypothetical protein B23L4.080 - Neurospora crassa	266.481	356.706	1.33858	7.26e-05	0.00096139	1
An16g07500	An00g06846_at	strong similarity to acetamidase amdS - Aspergillus nidulans	97.5067	69.0246	0.707896	2.84e-05	0.000451442	-1
An16g07560	An00g11917_s_at	strong similarity to transposase Tan1 - Aspergillus niger [putative frameshift]	21.5185	36.7736	1.70893	1.56e-06	4.19e-05	1
An16g07620	An00g08068_at	strong similarity to endoplasmatic reticulum oxidising protein Ero1 - Saccharomyces cerevisiae	145.309	286.242	1.96988	1.02e-08	8.15e-07	1
An16g07700	An00g04053_at	similarity to dapA - Corynebacterium glutamicum	94.8763	69.6993	0.734633	0.000395999	0.00381004	-1
An16g07900	An00g07518_at	strong similarity to choline permease Hnm1 - Saccharomyces cerevisiae	98.7757	73.5084	0.744195	9.43e-05	0.00118417	-1
An16g07920	An00g01632_at	strong similarity to hypothetical protein EAA64623.1 - Aspergillus nidulans	1537.05	581.273	0.378175	1.86e-10	3.85e-08	-1
An16g07960	An00g12470_at	similarity to hypothetical transporter protein AAM72702.1 - Chlorobium tepidum	89.51	121.824	1.36101	0.000104392	0.00128063	1
An16g07970	An00g03849_at	similarity to autocrine motility factor receptor Amfr - Mus musculus	188.566	302.034	1.60174	1.09e-05	0.000202484	1
An16g08140	An00g05852_at	similarity to salicylate hydroxylase sal - Pseudomonas putida	54.5195	103.706	1.90218	1.82e-07	7.89e-06	1
An16g08150	An00g07944_at	strong similarity to dipeptidyl-peptidase V DPP V - Aspergillus fumigatus	741.304	511.339	0.689783	1.05e-05	0.000196586	-1
An16g08180	An00g05402_at	similarity to palmitylated serine/threonine kinase PKL12 - Mus musculus [putative frameshift]	194.367	252.654	1.29988	0.000531106	0.00481313	1
An16g08470	An00g04410_at	similarity to hypothetical cell growth regulator OS-9 - Homo sapiens	143.807	253.278	1.76123	8.57e-07	2.58e-05	1
An16g08490	An00g08017_at	strong similarity to dolichyl-phosphate-D-mannose--protein O-mannosyltransferase Pmt4 - Saccharomyces cerevisiae	463.115	690.262	1.49047	1.89e-06	4.9e-05	1
An16g08500	An00g12827_at	weak similarity to hypothetical protein CG1703 - Drosophila melanogaster	143.967	95.087	0.660477	0.000120515	0.00143559	-1
An16g08510	An00g08632_at	strong similarity to high-affinity nicotinic acid permease Tna1 - Saccharomyces cerevisiae	62.947	36.4696	0.57937	7.96e-07	2.44e-05	-1
An16g08570	An00g10107_at	strong similarity to translation initiation factor 3 47 kDa subunit stt3p - Schizosaccharomyces pombe	1270.93	2265.96	1.78291	2.74e-07	1.07e-05	1
An16g08610	An00g06477_at	similarity to trichothecene 3-O-acetyltransferase TRI101 - Fusarium sporotrichioides	483.352	784.266	1.62256	2.72e-06	6.58e-05	1
An16g08830	An00g11320_at	strong similarity to component of ER protein-translocation subcomplex Sec71 from patent WO9949028-A1 - Saccharomyces cerevisiae	248.218	446.096	1.7972	3.47e-08	2.17e-06	1
An16g09180	An00g09600_at	strong similarity to low affinity zinc transport protein Zrt2 - Saccharomyces cerevisiae	340.997	762.828	2.23705	2.28e-09	2.4e-07	1
An16g09190	An00g07857_at	strong similarity to cytosolic acetyl-CoA C-acetyltransferase Erg10 - Saccharomyces cerevisiae	1744.87	2220.96	1.27285	0.000148782	0.00168384	1
An16g09200	An00g11989_at	strong similarity to U5 snRNP-specific protein U5-116kD - Mus musculus	356.767	440.536	1.2348	0.00033716	0.00332779	1
An17g00090	An00g13932_at	weak similarity to translocation protein Sec72 - Saccharomyces cerevisiae	178.152	288.354	1.61858	3.02e-07	1.13e-05	1
An17g00170	An00g01922_at	hypothetical protein	670.414	524.031	0.781653	0.000551956	0.00496486	-1
An17g00230	An00g04786_at	similarity to hypothetical protein slr0789 - Synechocystis sp.	425.62	184.144	0.432649	7.82e-07	2.4e-05	-1
An17g00390	An00g07083_at	strong similarity to aminopeptidase from patent WO9628542-A1 - Aspergillus oryzae	692.8	481.087	0.694409	3.6e-06	8.26e-05	-1
An17g00910	An00g06761_at	strong similarity to 4-aminobutyrate transaminase gatA - Aspergillus nidulans	365.388	501.191	1.37167	2.88e-05	0.00045727	1
An17g01000	An00g09140_at	strong similarity to hypothetical protein sll1024 - Synechocystis sp.	282.746	209.708	0.741684	0.000111919	0.00135772	-1
An17g01070	An00g08291_at	strong similarity to fluconazole resistance protein FLU1 - Candida albicans [putative frameshift]	129.631	67.6786	0.522087	4.12e-05	0.00061057	-1
An17g01150	An00g06910_at	strong similarity to acyl-CoA dehydrogenase MCAD - Rattus norvegicus	614.377	400.655	0.652131	1.01e-06	2.95e-05	-1
An17g01420	An00g10544_at	strong similarity to hypothetical transport protein SPCC830.08c - Schizosaccharomyces pombe	3249.45	4064.02	1.25068	0.000345942	0.0034006	1
An17g01480	An00g06784_at	strong similarity to 5-aminolevulinic acid synthase hemA - Aspergillus nidulans	132.531	80.5792	0.608004	9.45e-07	2.81e-05	-1
An17g01520	An00g02452_at	hypothetical protein	36.2976	28.357	0.781236	8.25e-05	0.00106527	-1
An17g01530	An00g00141_at	alcohol-dehydrogenase adhA from patent WO8704464-A - Aspergillus niger	15079.3	7105.48	0.471206	6.23e-09	5.51e-07	-1
An17g01550	An00g09955_at	strong similarity to Na+-H+ antiporter Nha2 - Saccharomyces cerevisiae	111.612	186.438	1.67041	3e-07	1.13e-05	1
An17g01670	An00g11169_at	strong similarity to succinyl coenzyme A synthase alpha subunit SYRTSA - Rattus norvegicus	734.534	943.863	1.28498	0.000176186	0.00193951	1
An17g01770	An00g09912_at	strong similarity to multidrug resistance protein mdr1 - Aspergillus fumigatus [truncated ORF]	538.852	426.14	0.79083	0.000273831	0.00278545	-1
An17g02180	An00g05716_at	similarity to hypothetical eIF-3 p110 subunit - Caenorhabditis elegans	915.612	1346.58	1.47069	8.65e-06	0.000167025	1
An17g02280	An00g07162_at	strong similarity to aspartate kinase Hom3 - Saccharomyces cerevisiae	788.39	1018.08	1.29135	8.89e-05	0.00113802	1
An17g02310	An00g03897_at	similarity to Ca2+-transporting ATPase Spf1 - Saccharomyces cerevisiae	541.686	427.485	0.789175	0.000145934	0.00166328	-1
An18g00100	An00g04745_at	similarity to hypothetical protein PA1213 - Pseudomonas aeruginosa	23.1376	49.1009	2.12212	1.51e-07	6.81e-06	1
An18g00150	An00g01975_at	hypothetical protein	181.536	261.958	1.44301	9.95e-06	0.000188154	1
An18g00210	An00g06466_s_at	similarity to transposase Tan1 - Aspergillus niger	23.306	37.0393	1.58926	0.000297825	0.00299041	1
An18g00330	An00g03723_at	similarity to actin-fragmin kinase - Physarum polycephalum	143.009	49.8836	0.348815	1.68e-05	0.000290505	-1
An18g00340	An00g02632_at	hypothetical protein	96.0654	41.7403	0.434499	5.17e-07	1.7e-05	-1
An18g00600	An00g08561_at	strong similarity to heat shock protein hsp30 - Neurospora crassa [truncated ORF]	153.42	425.403	2.77279	5.28e-07	1.73e-05	1
An18g00670	An00g13258_at	weak similarity to p45 NF-E2 related factor 2 NRF2 - Mus musculus	29.4807	44.4718	1.50851	2.35e-06	5.81e-05	1
An18g00680	An00g02459_at	hypothetical protein	226.903	353.62	1.55846	2.19e-05	0.00036304	1
An18g00750	An00g13936_at	similarity to diagnostic protein #11744 from patent WO200175067-A2 - Homo sapiens	29.052	20.3477	0.700389	3.56e-06	8.21e-05	-1
An18g00810	An00g04242_at	similarity to frenolicin gene E product frnE from patent EP806480-A2 - Streptomyces sp.	3643.69	2228.76	0.611676	9.52e-07	2.82e-05	-1
An18g00820	An00g09823_at	strong similarity to hypothetical mll5689 - Mesorhizobium loti	289.936	188.98	0.651797	2.38e-06	5.88e-05	-1
An18g00950	An00g10417_at	weak similarity to hypothetical acetyltransferase MK0549 - Methanopyrus kandle	686.149	504.317	0.734996	1.59e-05	0.000278275	-1
An18g00960	An00g07511_at	strong similarity to choline permease Hnm1 - Saccharomyces cerevisiae	168.704	99.7341	0.591179	1.03e-05	0.000192923	-1
An18g00980	An00g13051_at	weak similarity to integral membrane protein PTH11 - Magnaporthe grisea	1762.57	724.319	0.410946	1.32e-08	1.01e-06	-1
An18g01000	An00g08126_at	strong similarity to EST an_2192 - Aspergillus niger	3042.26	1698.04	0.55815	1.05e-06	3.03e-05	-1
An18g01010	An00g08301_at	strong similarity to fluconazole resistance protein FLU1 - Candida albicans	288.203	225.137	0.781175	0.000154521	0.0017366	-1
An18g01050	An00g11131_at	strong similarity to subunit lsdB of lignostilbene-alpha,beta-dioxygenase isozyme LSD-III - Pseudomonas paucimobilis	47.8692	37.419	0.781693	0.000140164	0.00161575	-1
An18g01070	An00g04226_at	similarity to fluconazole resistance protein FLU1 - Candida albicans	56.7303	38.323	0.67553	6.84e-05	0.000915711	-1
An18g01090	An00g09619_at	strong similarity to lysophospholipase from patent WO0127251-A - Aspergillus oryzae	125.379	51.6529	0.411975	1.26e-06	3.51e-05	-1
An18g01200	An00g10109_at	strong similarity to O-methylsterigmatocystin oxidoreductase ord1 - Aspergillus flavus	227.192	75.2722	0.331316	2.91e-07	1.1e-05	-1
An18g01320	An00g08224_at	strong similarity to extracellular protease precursor Bar1 - Saccharomyces cerevisiae	2071.08	2662.66	1.28564	0.000101546	0.0012571	1
An18g01520	An00g10806_at	strong similarity to quinic-acid utilisation gene qutH - Aspergillus nidulans	81.3841	61.8006	0.759369	0.000136869	0.0015836	-1
An18g01530	An00g09471_at	strong similarity to integral membrane protein PTH11 - Magnaporthe grisea	22.4773	14.6785	0.653038	7.35e-05	0.000971219	-1
An18g01540	An00g11946_at	strong similarity to trichothecene 3-O-acetyltransferase TRI101 - Fusarium sporotrichioides	85.2371	46.0595	0.540369	8.63e-08	4.55e-06	-1
An18g01590	An00g07394_at	strong similarity to carnitine O-acetyltransferase cat2 - Candida tropicalis	241.229	172.345	0.714444	0.000206579	0.00220063	-1
An18g01700	An00g10794_at	strong similarity to quinate transport protein qutD - Aspergillus nidulans	237.623	150.799	0.634614	3.47e-05	0.000533479	-1
An18g01740	An00g06983_at	strong similarity to aliphatic nitrilase - Rhodococcus rhodochrous	511.071	42.6644	0.0834803	3.22e-11	1.11e-08	-1
An18g01750	An00g03617_at	similarity to 3-dehydroecdysone 3alpha-reductase - Spodoptera littoralis	103.088	55.0415	0.533927	6.7e-08	3.7e-06	-1
An18g01920	An00g01601_at	similarity to ankyrin AAC37208.1 - Drosophila melanogaster	20.777	16.7978	0.80848	0.000528872	0.00480489	-1
An18g01980	An00g07204_at	strong similarity to ATP-dependent RNA helicase Spb4 - Saccharomyces cerevisiae	126.683	164.746	1.30046	0.000281841	0.00285163	1
An18g02020	An00g03070_at	disulfide isomerase tigA - Aspergillus niger	1977.63	3739.98	1.89114	1.61e-08	1.17e-06	1
An18g02090	An00g08510_at	strong similarity to G-protein beta subunit sfaD - Aspergillus nidulans	73.1155	109.704	1.50042	7.61e-06	0.000150263	1
An18g02360	An00g11355_at	strong similarity to Dol-P-Man dependent alpha(1-3) mannosyltransferase Alg3 - Saccharomyces cerevisiae	145.369	279.197	1.9206	1.74e-08	1.24e-06	1
An18g02370	An00g06228_at	similarity to hypothetical protein SPBC146.08c - Schizosaccharomyces pombe	92.8928	71.2383	0.766886	0.000328902	0.00325514	-1
An18g02490	An00g11285_at	strong similarity to ARF guanine-nucleotide exchange factor 2 Gea2 - Saccharomyces cerevisiae	101.91	133.997	1.31485	0.000152413	0.00171463	1
An18g02690	An00g07921_at	strong similarity to dihydrogeodin oxidase DHGO - Aspergillus terreus	57.8033	27.0278	0.467583	7.22e-06	0.000144559	-1
An18g02700	An00g04038_at	similarity to cytochrome P-450 cyp509A1 - Cunninghamella elegans	183.05	89.5454	0.489187	1.35e-07	6.28e-06	-1
An18g02760	An00g04909_at	similarity to hypothetical protein T21J18.40 - Arabidopsis thaliana	90.4675	159.502	1.76308	2.55e-07	1.02e-05	1
An18g02980	An00g08066_at	strong similarity to endopeptidase La 2 lonD - Myxococcus xanthus	383.94	294.797	0.76782	0.000203898	0.00217526	-1
An18g03070	An00g10139_at	strong similarity to ORF2319 polynucleotide sequence SEQ ID NO:4637 from patent WO200058473-A2 - Homo sapiens	111.606	138.413	1.2402	0.000429063	0.00406349	1
An18g03080	An00g03651_at	similarity to 6-hydroxy-d-nicotine oxidase 6-HDNO - Arthrobacter oxidans	371.057	779.448	2.10062	3.01e-07	1.13e-05	1
An18g03170	An00g11330_at	strong similarity to cyclin-dependent protein kinase Pho85 - Saccharomyces cerevisiae	113.727	147.282	1.29505	8.15e-05	0.00105503	1
An18g03210	An00g00074_at	strong similarity to quinone oxidoreductase P1 - Arabidopsis thaliana	171.849	120.236	0.699662	2.79e-05	0.000446488	-1
An18g03280	An00g02278_at	similarity to hypothetical protein B13D24.040 - Neurospora crassa	1532.33	1069.9	0.698219	5.63e-06	0.000117454	-1
An18g03360	An00g06305_at	similarity to proteophosphoglycan ppg1 - Leishmania major	39.7285	17.2363	0.433853	1.99e-07	8.43e-06	-1
An18g03490	An00g06034_at	similarity to cation-dependent mannose 6-phosphate receptor precursor CD-MPR - Bos taurus	143.334	201.143	1.40332	4.51e-06	9.76e-05	1
An18g03570	An00g00159_at	beta-glucosidase bgl1 - Aspergillus niger	4211.03	1219.04	0.289488	5.49e-09	4.92e-07	-1
An18g03920	An00g11344_at	strong similarity to defender against apoptotic cell death DAD1 - Homo sapiens	704.753	1437.33	2.03947	2.49e-09	2.56e-07	1
An18g04160	An00g07932_at	strong similarity to dihydroxy-acid dehydratase Ilv3 - Saccharomyces cerevisiae	149.882	112.024	0.747419	9.58e-05	0.00119897	-1
An18g04240	An00g11063_at	strong similarity to Snf1 interacting protein Sip3 - Saccharomyces cerevisiae	178.431	232.54	1.30325	0.000248887	0.00258675	1
An18g04260	An00g05859_at	similarity to secreted protein HNTME13 from patent WO9839446-A2 - Homo sapiens	94.6679	233.274	2.46413	1.06e-09	1.28e-07	1
An18g04360	An00g13992_at	weak similarity to zinc-finger protein RIZ - Homo sapiens	125.407	51.3817	0.40972	3.49e-08	2.17e-06	-1
An18g04530	An00g04793_at	similarity to hypothetical protein SPAC13F5.10 - Schizosaccharomyces pombe [truncated ORF]	30.7955	19.59	0.636133	1.94e-06	5.01e-05	-1
An18g04820	An00g01192_at	hypothetical protein	69.539	49.617	0.713513	0.000146839	0.00166705	-1
An18g04850	An00g10908_at	strong similarity to RNA polymerase III subunit hRPC11 - Homo sapiens	286.78	181.875	0.634196	2.76e-05	0.000443233	-1
An18g05000	An00g08682_at	strong similarity to host infection protein cap20 - Colletotrichum gloeosporioides	816.712	1154.7	1.41384	0.00013567	0.00157349	1
An18g05210	An00g05277_at	similarity to multifunctional beta-oxidation protein - Neurospora crassa	388.589	276.375	0.711227	0.00017054	0.00188595	-1
An18g05380	An00g10957_at	strong similarity to cAMP-dependent protein kinase sck1p - Schizosaccharomyces pombe	492.351	347.585	0.70597	4.1e-05	0.00060914	-1
An18g05500	An00g09745_at	strong similarity to mitochondrial ceramidase AAF86240.1 - Homo sapiens	166.291	117.953	0.709319	1.35e-05	0.000243538	-1
An18g05620	An00g08432_at	strong similarity to glucosidase II alpha subunit AAF66685.1 - Homo sapiens	24.1735	19.3106	0.798835	0.000470162	0.00436721	-1
An18g05670	An00g06685_at	strong similarity to 23 kD subunit of NADH:ubiquinone reductase - Bos taurus	913.896	669.184	0.732232	0.000146405	0.00166342	-1
An18g05780	An00g05125_at	similarity to lanthionine synthase C-like protein 1 LANCL1 - Homo sapiens	63.0701	42.9972	0.681736	2.81e-05	0.000447701	-1
An18g05910	An00g10484_at	strong similarity to hypothetical glycosyl transferase SPCC330.08 - Schizosaccharomyces pombe	176.054	261.901	1.48762	7.14e-05	0.000949229	1
An18g06120	An00g10965_at	strong similarity to secreted protein vc33_1 from patent WO200011015-A1 - Homo sapiens	22.5093	38.0437	1.69013	5.82e-07	1.87e-05	1
An18g06220	An00g07059_at	strong similarity to alpha-mannosidase Mns1 - Saccharomyces cerevisiae	137.444	288.047	2.09574	3.47e-06	8.05e-05	1
An18g06290	An00g07350_at	strong similarity to calcium P-type ATPase nca-1 - Neurospora crassa	2269.56	3084.83	1.35922	1.86e-05	0.0003172	1
An18g06310	An00g09556_at	strong similarity to L-fucose permease fucP - Escherichia coli	75.4978	59.3308	0.785861	0.000210958	0.00224233	-1
An18g06430	An00g13595_at	weak similarity to chorion gene s18 - Ceratitis capitata	282.151	457.216	1.62047	4.13e-06	9.17e-05	1
An18g06440	An00g11326_at	strong similarity to COPII vesicle component Yip3 - Saccharomyces cerevisiae	154.754	258.403	1.66977	2.58e-06	6.3e-05	1
An18g06470	An00g11354_at	strong similarity to DnaJ-like protein MTJ1 - Mus musculus	719.706	1068.58	1.48475	1.34e-06	3.7e-05	1
An18g06570	An00g08769_at	strong similarity to hypothetical protein YGR266w - Saccharomyces cerevisiae [truncated ORF]	397.86	214.168	0.538299	3.89e-07	1.37e-05	-1
An18g06650	An00g08560_at	strong similarity to heat shock protein hsp30 - Aspergillus nidulans	277.523	725.073	2.61266	1.13e-06	3.22e-05	1
An18g06670	An00g08710_at	strong similarity to hypothetical 2-hydroxyhepta-2,4-diene-1,7-dioate isomerase BH2000 - Bacillus halodurans	452.502	233.914	0.516935	8.69e-09	7.08e-07	-1
An18g06740	An00g09336_at	strong similarity to hypothetical protein YHR181w - Saccharomyces cerevisiae	747.563	1059.12	1.41677	3.84e-06	8.68e-05	1
An18g06760	An00g09960_at	strong similarity to NAD(+)-isocitrate dehydrogenase subunit I idh1 - Ajellomyces capsulatus	2529.34	3092.55	1.22267	0.000507063	0.00465336	1
An19g00280	An00g04676_at	similarity to hypothetical protein CG12065 - Drosophila melanogaster	102.66	129.841	1.26476	0.000186295	0.00202317	1
Method:
strains: Aspergillus niger N402 and B36
chemostat culture, D=0.1 h-1
carbon source : maltose
Affymetrix Genechip analysis of samples from steady state 5. RT
