# Supplementary material for: The transcriptomic fingerprint of glucoamylase over-expression in Aspergillus niger
Source: BMC Genomics. 2012 Dec 13;13:701. doi: 10.1186/1471-2164-13-701 (PMC3554566; doi:10.1186/1471-2164-13-701)
Supplement: Additional file 3 — Enriched-GO terms using the differentially expressed, induced, and repressed gene sets in B36/N402 chemostat cultures. [file 1471-2164-13-701-S3.xls]

## Sheet: GO
Additional file 3. Enriched GO terms from all differentially expressed, inducd or repressed genes in B36/N402.
i) From all differentially expressed gene set
GO term	description	p-value	FDR	Function	node type	sP	rP	sN	rN	genes enriched
GO:0006879	cellular iron ion homeostasis	1.37869e-07	1.11784e-05	BP	terminalNode	18	14	537	2971	An16g02470,An11g00220,An08g00370,An06g01300,An03g05090,An10g00680,An05g00220,An03g03560,An07g06240,An08g10600,An03g05160,An09g04280,An01g02370,An01g08010,An09g06280,An07g03130,An05g01040,An15g03220,
GO:0030005	cellular di-, tri-valent inorganic cation homeostasis	1.19817e-06	6.74635e-05	BP	terminalNode	23	30	532	2955	An15g03900,An16g02470,An11g00220,An08g00370,An06g01300,An03g05090,An10g00680,An03g03560,An05g00220,An07g06240,An08g10600,An03g05160,An09g04280,An01g08010,An01g02370,An02g07650,An09g06280,An02g09470,An05g01040,An07g03130,An02g02020,An05g00170,An15g03220,
GO:0055066	di-, tri-valent inorganic cation homeostasis	1.19817e-06	6.74635e-05	BP	terminalNode	23	30	532	2955	An15g03900,An16g02470,An11g00220,An08g00370,An06g01300,An03g05090,An10g00680,An03g03560,An05g00220,An07g06240,An08g10600,An03g05160,An09g04280,An01g08010,An01g02370,An02g07650,An09g06280,An02g09470,An05g01040,An07g03130,An02g02020,An05g00170,An15g03220,
GO:0090114	COPII-coated vesicle budding	2.2548e-06	0.000114262	BP	terminalNode	7	0	548	2985	An02g01690,An01g04730,An04g00360,An16g03320,An15g01520,An08g10650,An01g04040,
GO:0031204	posttranslational protein targeting to membrane, translocation	1.45145e-05	0.000544832	BP	terminalNode	6	0	549	2985	An02g01510,An03g04340,An01g11630,An16g08830,An01g13070,An11g04180,
GO:0006490	oligosaccharide-lipid intermediate biosynthetic process	1.45145e-05	0.000544832	BP	terminalNode	6	0	549	2985	An02g12630,An18g05910,An04g08820,An14g05910,An18g02360,An06g01100,
GO:0006901	vesicle coating	0.000598674	0.0123319	BP	terminalNode	4	0	551	2985	An01g04730,An15g01520,An01g04040,An16g05370,
GO:0048199	vesicle targeting, to, from or within Golgi	0.000598674	0.0123319	BP	terminalNode	4	0	551	2985	An01g04730,An15g01520,An01g04040,An16g05370,
GO:0015838	betaine transport	0.00079525	0.0154997	BP	terminalNode	6	3	549	2982	An09g05010,An04g00530,An15g01900,An08g04990,An16g07900,An18g01590,
GO:0006979	response to oxidative stress	0.00095207	0.0182061	BP	terminalNode	30	79	525	2906	An12g00600,An16g02470,An02g07930,An08g00370,An06g01660,An05g00220,An16g06100,An03g06760,An01g12530,An02g05830,An13g01930,An08g02310,An04g04060,An01g01550,An06g01300,An12g10720,An03g03460,An12g08570,An08g10600,An15g01130,An05g01660,An11g01000,An18g05380,An11g01520,An04g05880,An15g06810,An02g14450,An01g01830,An15g03220,An08g01740,
GO:0006890	retrograde vesicle-mediated transport, Golgi to ER	0.00138784	0.0253438	BP	terminalNode	8	8	547	2977	An02g07090,An02g05870,An12g04830,An01g14250,An16g05370,An02g02830,An07g06030,An16g02460,
GO:0019400	alditol metabolic process	0.00156777	0.0276337	BP	terminalNode	12	19	543	2966	An13g00950,An11g05600,An07g03570,An16g01710,An04g04890,An17g01530,An03g02430,An11g03110,An02g05830,An01g06970,An14g03510,An04g02670,
GO:0005982	starch metabolic process	0.00172582	0.0301572	BP	terminalNode	6	4	549	2981	An04g06920,An01g10930,An04g06930,An14g04200,An11g03340,An04g06910,
GO:0006616	SRP-dependent cotranslational protein targeting to membrane, translocation	0.00262021	0.0418551	BP	terminalNode	4	1	551	2984	An03g04340,An01g11630,An16g08830,An11g04180,
GO:0006828	manganese ion transport	0.00262021	0.0418551	BP	terminalNode	4	1	551	2984	An12g04930,An01g08010,An02g14450,An04g04240,
GO:0009100	glycoprotein metabolic process	6.70209e-10	1.0501e-07	BP	nonTerminalNode	24	18	531	2967	An18g06220,An16g08570,An07g04190,An18g06740,An18g03920,An02g12630,An16g08490,An15g01420,An08g07020,An14g05910,An02g14560,An04g08820,An07g10350,An02g02980,An11g09890,An06g01100,An02g03240,An02g09470,An01g08460,An07g06430,An18g05910,An04g04990,An02g14450,An18g02360,
GO:0043413	macromolecule glycosylation	6.46668e-10	1.0501e-07	BP	nonTerminalNode	23	16	532	2969	An18g06220,An16g08570,An07g04190,An18g06740,An18g03920,An02g12630,An16g08490,An15g01420,An08g07020,An02g14560,An14g05910,An04g08820,An07g10350,An02g02980,An11g09890,An06g01100,An02g03240,An02g09470,An01g08460,An04g04990,An18g05910,An02g14450,An18g02360,
GO:0070085	glycosylation	6.46668e-10	1.0501e-07	BP	nonTerminalNode	23	16	532	2969	An18g06220,An16g08570,An07g04190,An18g06740,An18g03920,An02g12630,An16g08490,An15g01420,An08g07020,An02g14560,An14g05910,An04g08820,An07g10350,An02g02980,An11g09890,An06g01100,An02g03240,An02g09470,An01g08460,An04g04990,An18g05910,An02g14450,An18g02360,
GO:0006486	protein glycosylation	6.46668e-10	1.0501e-07	BP	nonTerminalNode	23	16	532	2969	An18g06220,An16g08570,An07g04190,An18g06740,An18g03920,An02g12630,An16g08490,An15g01420,An08g07020,An02g14560,An14g05910,An04g08820,An07g10350,An02g02980,An11g09890,An06g01100,An02g03240,An02g09470,An01g08460,An04g04990,An18g05910,An02g14450,An18g02360,
GO:0009101	glycoprotein biosynthetic process	1.3012e-09	1.75836e-07	BP	nonTerminalNode	23	17	532	2968	An18g06220,An16g08570,An07g04190,An18g06740,An18g03920,An02g12630,An16g08490,An15g01420,An08g07020,An14g05910,An02g14560,An04g08820,An07g10350,An02g02980,An11g09890,An06g01100,An02g03240,An02g09470,An01g08460,An18g05910,An04g04990,An02g14450,An18g02360,
GO:0044262	cellular carbohydrate metabolic process	4.74938e-09	5.66293e-07	BP	nonTerminalNode	78	190	477	2795	An18g06220,An16g08570,An07g04190,An06g00860,An16g08490,An11g03110,An14g05910,An01g06970,An07g08990,An11g09890,An02g08660,An02g07650,An02g05830,An03g00190,An04g04890,An01g12550,An03g06550,An02g03240,An01g08460,An04g04990,An02g12630,An08g07020,An04g08820,An14g00160,An01g12150,An13g01750,An13g00950,An02g11720,An09g03070,An15g01420,An11g03340,An09g00260,An17g01530,An02g04900,An11g01520,An18g05910,An0…
GO:0005975	carbohydrate metabolic process	8.22173e-09	9.25859e-07	BP	nonTerminalNode	89	235	466	2750	An18g06220,An16g08570,An07g04190,An06g00860,An16g08490,An11g03110,An01g05360,An14g05910,An01g06970,An07g04650,An07g08990,An11g09890,An02g08660,An02g07650,An02g05830,An03g00190,An04g04890,An01g12550,An03g06550,An02g03240,An01g08460,An04g04990,An03g05290,An02g12630,An08g07020,An04g08820,An14g00160,An16g06800,An01g11010,An01g12150,An13g01750,An13g00950,An02g11720,An09g03070,An15g01420,An11g03340,An1…
GO:0006487	protein N-linked glycosylation	2.35412e-08	2.3859e-06	BP	nonTerminalNode	16	8	539	2977	An02g02980,An18g06220,An16g08570,An07g04190,An18g06740,An18g03920,An02g03240,An06g01100,An02g12630,An15g01420,An02g14560,An14g05910,An01g08460,An18g05910,An04g08820,An18g02360,
GO:0006888	ER to Golgi vesicle-mediated transport	3.00089e-08	2.89658e-06	BP	nonTerminalNode	36	56	519	2929	An04g08830,An18g06740,An11g07530,An07g06030,An15g01520,An16g02460,An01g04730,An16g05370,An04g01780,An08g03960,An03g04940,An08g03590,An15g01680,An14g03090,An18g06440,An02g02830,An02g05870,An01g08000,An08g06780,An01g14250,An01g01380,An04g08690,An08g09430,An16g03320,An08g00290,An01g04040,An01g04320,An07g09160,An04g00360,An02g01690,An07g02190,An08g10650,An08g03270,An18g06430,An01g08870,An07g03260,
GO:0055072	iron ion homeostasis	1.37869e-07	1.11784e-05	BP	nonTerminalNode	18	14	537	2971	An16g02470,An11g00220,An08g00370,An06g01300,An03g05090,An10g00680,An05g00220,An03g03560,An07g06240,An08g10600,An03g05160,An09g04280,An01g02370,An01g08010,An09g06280,An07g03130,An05g01040,An15g03220,
GO:0048193	Golgi vesicle transport	6.00528e-07	3.92668e-05	BP	nonTerminalNode	44	92	511	2893	An04g08830,An11g07530,An07g06030,An15g01520,An16g02460,An01g04730,An04g01780,An15g01680,An14g03090,An18g06440,An03g04910,An12g04830,An01g08000,An01g01380,An16g03320,An04g02070,An01g04320,An07g08220,An07g09160,An04g00360,An02g01690,An08g03270,An01g12290,An18g06740,An16g05370,An08g03960,An02g07090,An03g04940,An08g03590,An02g08820,An02g02830,An02g05870,An01g14250,An08g06780,An04g08690,An08g09430,An0…
GO:0055065	metal ion homeostasis	1.01061e-06	6.02502e-05	BP	nonTerminalNode	22	27	533	2958	An16g02470,An11g00220,An08g00370,An06g01300,An03g05090,An10g00680,An05g00220,An03g03560,An07g06240,An08g10600,An03g05160,An09g04280,An01g02370,An01g08010,An02g07650,An02g09470,An09g06280,An07g03130,An05g01040,An02g02020,An05g00170,An15g03220,
GO:0006875	cellular metal ion homeostasis	1.01061e-06	6.02502e-05	BP	nonTerminalNode	22	27	533	2958	An16g02470,An11g00220,An08g00370,An06g01300,An03g05090,An10g00680,An05g00220,An03g03560,An07g06240,An08g10600,An03g05160,An09g04280,An01g02370,An01g08010,An02g07650,An02g09470,An09g06280,An07g03130,An05g01040,An02g02020,An05g00170,An15g03220,
GO:0006488	dolichol-linked oligosaccharide biosynthetic process	2.2548e-06	0.000114262	BP	nonTerminalNode	7	0	548	2985	An01g08460,An02g12630,An18g05910,An04g08820,An14g05910,An18g02360,An06g01100,
GO:0009311	oligosaccharide metabolic process	3.63001e-06	0.000179464	BP	nonTerminalNode	15	13	540	2972	An04g06920,An01g10930,An01g01540,An01g12150,An02g11720,An06g01100,An02g12630,An18g05380,An02g07650,An14g05910,An11g01520,An01g08460,An18g05910,An04g08820,An18g02360,
GO:0070972	protein localization in endoplasmic reticulum	3.85738e-06	0.000183861	BP	nonTerminalNode	14	11	541	2974	An01g00560,An01g11630,An08g03590,An15g01670,An16g07390,An01g13070,An04g06890,An09g05420,An11g04180,An02g01510,An05g00140,An02g02830,An03g04340,An16g08830,
GO:0072599	establishment of protein localization in endoplasmic reticulum	7.39603e-06	0.000325908	BP	nonTerminalNode	12	8	543	2977	An01g00560,An01g11630,An15g01670,An16g07390,An01g13070,An04g06890,An09g05420,An11g04180,An02g01510,An05g00140,An03g04340,An16g08830,
GO:0045047	protein targeting to ER	7.39603e-06	0.000325908	BP	nonTerminalNode	12	8	543	2977	An01g00560,An01g11630,An15g01670,An16g07390,An01g13070,An04g06890,An09g05420,An11g04180,An02g01510,An05g00140,An03g04340,An16g08830,
GO:0030003	cellular cation homeostasis	8.05654e-06	0.00034746	BP	nonTerminalNode	24	38	531	2947	An15g03900,An16g02470,An11g00220,An08g00370,An06g01300,An03g05090,An10g00680,An05g00220,An03g03560,An07g06240,An08g10600,An03g05160,An09g04280,An01g08010,An17g01550,An01g02370,An02g07650,An02g09470,An09g06280,An07g03130,An05g01040,An02g02020,An05g00170,An15g03220,
GO:0055080	cation homeostasis	1.11335e-05	0.000460565	BP	nonTerminalNode	24	39	531	2946	An15g03900,An16g02470,An11g00220,An08g00370,An06g01300,An03g05090,An10g00680,An03g03560,An05g00220,An07g06240,An08g10600,An03g05160,An09g04280,An01g02370,An17g01550,An01g08010,An02g07650,An09g06280,An02g09470,An05g01040,An07g03130,An02g02020,An05g00170,An15g03220,							GO:0000030	mannosyltransferase activity	2.90169e-05	0.00276748	terminalNode	11	8	544	2977	An07g10350,An11g09890,An15g00630,An06g01100,An16g08490,An14g05910,An08g07020,An15g03330,An01g08460,An18g05910,An18g02360,							GO:0000030	mannosyltransferase activity	2.90169e-05	0.00276748	terminalNode	11	8	544	2977	An07g10350,An11g09890,An15g00630,An06g01100,An16g08490,An14g05910,An08g07020,An15g03330,An01g08460,An18g05910,An18g02360,							GO:0000030
GO:0051691	cellular oligosaccharide metabolic process	1.45145e-05	0.000544832	BP	nonTerminalNode	6	0	549	2985	An02g12630,An18g05910,An04g08820,An14g05910,An18g02360,An06g01100,							GO:0046912	transferase activity, transferring acyl groups, acyl groups converted into alkyl on transfer	0.000305521	0.021192	terminalNode	6	2	549	2983	An15g01860,An01g13160,An04g06210,An15g01920,An09g06680,An02g06320,							GO:0046912	transferase activity, transferring acyl groups, acyl groups converted into alkyl on transfer	0.000305521	0.021192	terminalNode	6	2	549	2983	An15g01860,An01g13160,An04g06210,An15g01920,An09g06680,An02g06320,							GO:0046912
GO:0006620	posttranslational protein targeting to membrane	1.45145e-05	0.000544832	BP	nonTerminalNode	6	0	549	2985	An02g01510,An03g04340,An01g11630,An16g08830,An01g13070,An11g04180,							GO:0004601	peroxidase activity	0.000893721	0.0454606	terminalNode	10	12	545	2973	An12g08570,An02g10480,An01g01550,An02g07930,An12g10720,An01g09830,An04g05880,An01g01830,An04g04060,An16g06100,							GO:0004601	peroxidase activity	0.000893721	0.0454606	terminalNode	10	12	545	2973	An12g08570,An02g10480,An01g01550,An02g07930,An12g10720,An01g09830,An04g05880,An01g01830,An04g04060,An16g06100,							GO:0004601
GO:0006873	cellular ion homeostasis	0.00010101	0.00310223	BP	nonTerminalNode	25	50	530	2935	An16g02470,An08g00370,An03g05090,An05g00220,An01g04120,An03g05160,An09g04280,An01g08010,An01g02370,An02g07650,An07g03130,An15g03900,An11g00220,An06g01300,An10g00680,An03g03560,An07g06240,An08g10600,An17g01550,An09g06280,An02g09470,An05g01040,An02g02020,An05g00170,An15g03220,							GO:0022804	active transmembrane transporter activity	0.00103679	0.0465335	terminalNode	34	95	521	2890	An18g06290,An04g09030,An03g00430,An04g00530,An09g06670,An04g08190,An04g04240,An11g01200,An09g05010,An14g01850,An10g00680,An16g03300,An14g06860,An08g10600,An03g05360,An03g04060,An04g06970,An03g06860,An04g01390,An15g01900,An12g10200,An01g06920,An12g09900,An16g07900,An14g07130,An08g02330,An03g04340,An01g11630,An17g02310,An02g09470,An12g04180,An02g02020,An05g00170,An02g14450,							GO:0022804	active transmembrane transporter activity	0.00103679	0.0465335	terminalNode	34	95	521	2890	An18g06290,An04g09030,An03g00430,An04g00530,An09g06670,An04g08190,An04g04240,An11g01200,An09g05010,An14g01850,An10g00680,An16g03300,An14g06860,An08g10600,An03g05360,An03g04060,An04g06970,An03g06860,An04g01390,An15g01900,An12g10200,An01g06920,An12g09900,An16g07900,An14g07130,An08g02330,An03g04340,An01g11630,An17g02310,An02g09470,An12g04180,An02g02020,An05g00170,An02g14450,							GO:0022804
GO:0050801	ion homeostasis	0.000128795	0.00367701	BP	nonTerminalNode	25	51	530	2934	An16g02470,An08g00370,An03g05090,An05g00220,An01g04120,An03g05160,An09g04280,An01g02370,An01g08010,An02g07650,An07g03130,An15g03900,An11g00220,An06g01300,An10g00680,An03g03560,An07g06240,An08g10600,An17g01550,An02g09470,An09g06280,An05g01040,An02g02020,An05g00170,An15g03220,							GO:0015926	glucosidase activity	0.00103462	0.0465335	terminalNode	11	15	544	2970	An04g06920,An09g05880,An01g10930,An03g05290,An03g06550,An01g10550,An15g01420,An07g04650,An08g01100,An01g03090,An02g13180,							GO:0015926	glucosidase activity	0.00103462	0.0465335	terminalNode	11	15	544	2970	An04g06920,An09g05880,An01g10930,An03g05290,An03g06550,An01g10550,An15g01420,An07g04650,An08g01100,An01g03090,An02g13180,							GO:0015926
GO:0055082	cellular chemical homeostasis	0.000128795	0.00367701	BP	nonTerminalNode	25	51	530	2934	An16g02470,An08g00370,An03g05090,An05g00220,An01g04120,An03g05160,An09g04280,An01g08010,An01g02370,An02g07650,An07g03130,An15g03900,An11g00220,An06g01300,An10g00680,An03g03560,An07g06240,An08g10600,An17g01550,An09g06280,An02g09470,An05g01040,An02g02020,An05g00170,An15g03220,
GO:0048878	chemical homeostasis	0.000163191	0.00435247	BP	nonTerminalNode	25	52	530	2933	An16g02470,An08g00370,An03g05090,An05g00220,An01g04120,An03g05160,An09g04280,An01g02370,An01g08010,An02g07650,An07g03130,An15g03900,An11g00220,An06g01300,An10g00680,An03g03560,An07g06240,An08g10600,An17g01550,An02g09470,An09g06280,An05g01040,An02g02020,An05g00170,An15g03220,
GO:0009312	oligosaccharide biosynthetic process	0.000215257	0.00538675	BP	nonTerminalNode	8	5	547	2980	An02g12630,An02g07650,An14g05910,An01g08460,An04g08820,An18g05910,An18g02360,An06g01100,
GO:0016192	vesicle-mediated transport	0.000245059	0.0059385	BP	nonTerminalNode	60	190	495	2795	An04g08830,An08g07370,An11g07530,An07g06030,An15g01520,An16g02460,An01g04730,An01g03190,An04g01780,An15g01680,An16g08470,An14g03090,An18g06440,An02g09910,An11g01200,An03g04910,An12g04830,An01g08000,An01g01380,An01g02860,An16g03320,An04g02070,An01g04320,An07g08220,An07g09160,An02g03460,An10g00680,An04g00360,An02g01690,An08g03270,An17g01550,An01g12290,An18g06740,An12g10200,An16g05370,An08g03960,An0…
GO:0044281	small molecule metabolic process	0.00026876	0.00633461	BP	nonTerminalNode	156	633	399	2352	An02g07250,An18g06220,An02g06120,An11g03110,An01g06970,An02g13510,An16g02930,An03g03520,An07g04270,An01g01720,An02g07650,An02g05830,An04g05440,An14g04720,An08g11030,An02g06720,An17g00910,An08g02990,An11g04370,An04g04990,An08g00560,An15g07110,An04g08330,An11g09790,An02g13750,An07g05830,An11g09380,An11g06930,An16g04970,An13g00950,An07g09690,An01g03350,An09g00620,An08g07290,An01g03550,An09g00260,An1…
GO:0006900	membrane budding	0.000433765	0.0101062	BP	nonTerminalNode	8	6	547	2979	An02g01690,An01g04730,An16g05370,An15g01520,An16g03320,An04g00360,An01g04040,An08g10650,
GO:0006066	alcohol metabolic process	0.000561667	0.0121117	BP	nonTerminalNode	49	151	506	2834	An18g06220,An08g04990,An06g00860,An11g03110,An01g06970,An07g08990,An16g02930,An14g04200,An08g05790,An02g08660,An02g07650,An02g05830,An15g02300,An11g05600,An09g02240,An03g06410,An04g04890,An01g12550,An03g06550,An03g02430,An11g04370,An07g00850,An04g04990,An08g00560,An08g07840,An14g04590,An02g10550,An06g01510,An07g03570,An04g02090,An16g01710,An11g02230,An01g04120,An03g00960,An14g03510,An15g00150,An0…
GO:0005976	polysaccharide metabolic process	0.000560589	0.0121117	BP	nonTerminalNode	34	91	521	2894	An03g05290,An06g00860,An01g05360,An07g04650,An02g10550,An04g06920,An16g06800,An14g04200,An01g11010,An04g06910,An08g05790,An01g04120,An02g08660,An02g08820,An02g07650,An15g02300,An03g00190,An02g13180,An09g02240,An03g06940,An09g03070,An02g11150,An11g03340,An08g01100,An15g05810,An01g10930,An09g00260,An09g06400,An03g06550,An02g07020,An12g02450,An02g04900,An04g06930,An03g05940,
GO:0044264	cellular polysaccharide metabolic process	0.000602296	0.0123319	BP	nonTerminalNode	23	51	532	2934	An06g00860,An02g10550,An04g06920,An14g04200,An04g06910,An08g05790,An01g04120,An02g08660,An02g08820,An02g07650,An15g02300,An03g00190,An03g06940,An09g03070,An02g11150,An11g03340,An01g10930,An09g00260,An03g06550,An12g02450,An02g04900,An04g06930,An03g05940,
GO:0051650	establishment of vesicle localization	0.000598674	0.0123319	BP	nonTerminalNode	4	0	551	2985	An01g04730,An15g01520,An01g04040,An16g05370,
GO:0006903	vesicle targeting	0.000598674	0.0123319	BP	nonTerminalNode	4	0	551	2985	An01g04730,An15g01520,An01g04040,An16g05370,
GO:0019725	cellular homeostasis	0.000648682	0.0130186	BP	nonTerminalNode	26	62	529	2923	An16g02470,An08g00370,An03g05090,An01g06970,An05g00220,An01g04120,An03g05160,An09g04280,An01g08010,An01g02370,An02g07650,An07g03130,An15g03900,An11g00220,An06g01300,An10g00680,An03g03560,An07g06240,An08g10600,An17g01550,An09g06280,An02g09470,An05g01040,An02g02020,An05g00170,An15g03220,
GO:0015697	quaternary ammonium group transport	0.00079525	0.0154997	BP	nonTerminalNode	6	3	549	2982	An09g05010,An04g00530,An15g01900,An08g04990,An16g07900,An18g01590,
GO:0042221	response to chemical stimulus	0.00121819	0.0228636	BP	nonTerminalNode	63	218	492	2767	An11g09510,An11g06670,An06g01660,An05g00220,An17g02280,An08g10530,An03g06760,An01g01720,An02g05830,An04g04060,An08g00830,An06g01300,An15g02930,An15g05770,An03g04060,An08g02990,An11g04360,An08g00370,An11g04180,An16g06100,An02g07090,An11g02230,An11g01100,An01g03350,An02g12220,An03g03460,An08g07290,An05g01660,An11g01520,An15g06810,An02g14450,An08g01740,An12g00600,An02g07930,An05g00880,An15g03940,An1…
GO:0042592	homeostatic process	0.00182567	0.0316294	BP	nonTerminalNode	32	91	523	2894	An16g02470,An08g00370,An03g05090,An01g06970,An05g00220,An15g02700,An08g05150,An08g10560,An01g04120,An14g00040,An03g05160,An08g02350,An09g04280,An01g02370,An01g08010,An02g07650,An07g03130,An15g03900,An11g00220,An01g08180,An06g01300,An10g00680,An03g03560,An07g06240,An08g10600,An17g01550,An09g06280,An02g09470,An05g01040,An02g02020,An05g00170,An15g03220,
GO:0071212	subsynaptic reticulum	2.30455e-12	5.50787e-11	CC	terminalNode	39	41	516	2944	An03g04410,An11g04360,An16g08570,An07g04190,An18g06740,An05g00880,An02g14800,An09g05420,An04g00530,An02g14560,An11g04180,An04g08820,An02g07090,An03g04940,An16g07390,An15g01680,An01g13070,An09g05690,An02g01510,An05g00140,An03g04340,An01g11630,An15g01670,An04g01310,An04g01950,An18g03920,An11g06770,An01g04320,An15g01420,An07g09160,An02g12050,An04g02650,An01g00560,An02g02980,An09g05880,An11g04370,An0…
GO:0030126	COPI vesicle coat	2.2548e-06	2.03358e-05	CC	terminalNode	7	0	548	2985	An02g05870,An12g04830,An01g14250,An07g06030,An08g03270,An16g02460,An16g05370,
GO:0030127	COPII vesicle coat	1.45145e-05	0.000123892	CC	terminalNode	6	0	549	2985	An02g01690,An01g04730,An04g00360,An16g03320,An01g04040,An08g10650,
GO:0005788	endoplasmic reticulum lumen	9.32888e-05	0.000686032	CC	terminalNode	5	0	550	2985	An05g00880,An01g13220,An09g05880,An02g14800,An11g04180,
GO:0031160	spore wall	0.00262021	0.0152739	CC	terminalNode	4	1	551	2984	An03g04190,An07g03340,An01g01540,An03g02400,
GO:0005663	DNA replication factor C complex	0.00345048	0.0198714	CC	terminalNode	5	3	550	2982	An02g11980,An15g00270,An02g11990,An02g04320,An02g04290,
GO:0031207	Sec62/Sec63 complex	0.00383607	0.0213214	CC	terminalNode	3	0	552	2985	An02g01510,An16g08830,An01g13070,
GO:0005787	signal peptidase complex	0.00383607	0.0213214	CC	terminalNode	3	0	552	2985	An01g00560,An09g05420,An16g07390,
GO:0030173	integral to Golgi membrane	0.00573068	0.0304363	CC	terminalNode	6	6	549	2979	An03g04940,An01g04320,An01g08620,An18g06740,An02g03460,An15g01680,
GO:0031390	Ctf18 RFC-like complex	0.00676951	0.0350177	CC	terminalNode	5	4	550	2981	An15g00270,An02g11990,An02g11980,An02g04320,An04g06060,
GO:0031389	Rad17 RFC-like complex	0.00688632	0.0350177	CC	terminalNode	4	2	551	2983	An02g11980,An15g00270,An02g11990,An02g04320,
GO:0031391	Elg1 RFC-like complex	0.00688632	0.0350177	CC	terminalNode	4	2	551	2983	An02g11980,An15g00270,An02g11990,An02g04320,
GO:0008250	oligosaccharyltransferase complex	0.00688632	0.0350177	CC	terminalNode	4	2	551	2983	An07g04190,An18g03920,An02g14560,An16g08570,
GO:0030176	integral to endoplasmic reticulum membrane	0.0106325	0.0493428	CC	terminalNode	8	13	547	2972	An04g02650,An03g04940,An04g01310,An18g06740,An11g06770,An04g01950,An01g04320,An05g00140,
GO:0030135	coated vesicle	5.78264e-15	1.38205e-12	CC	nonTerminalNode	34	21	521	2964	An04g08830,An02g05870,An08g06780,An12g04830,An01g14250,An18g06740,An15g01520,An16g03320,An07g06030,An01g04040,An04g02070,An16g02460,An01g04320,An01g04730,An07g08220,An07g09160,An16g05370,An04g00360,An04g01780,An08g03960,An03g04940,An02g01690,An08g03590,An15g01680,An08g10650,An08g03270,An02g08820,An18g06440,An18g06430,An15g01320,An01g08870,An02g02830,An14g06830,An03g04910,
GO:0030133	transport vesicle	2.99098e-13	2.825e-11	CC	nonTerminalNode	24	9	531	2976	An04g08830,An08g06780,An18g06740,An15g01520,An16g03320,An01g04040,An01g04320,An01g04730,An07g09160,An04g00360,An04g01780,An08g03960,An02g01690,An03g04940,An08g03590,An15g01680,An08g10650,An02g08820,An18g06440,An18g06430,An15g01320,An01g08870,An02g02830,An03g04910,
GO:0031988	membrane-bounded vesicle	4.07104e-13	2.825e-11	CC	nonTerminalNode	35	29	520	2956	An04g08830,An18g06740,An15g01520,An07g06030,An16g02460,An01g04730,An16g05370,An04g01780,An08g03960,An03g04940,An08g03590,An15g01680,An02g08820,An18g06440,An15g01320,An02g02830,An03g04910,An02g05870,An01g14250,An12g04830,An08g06780,An16g03320,An01g04040,An04g02070,An01g04320,An07g08220,An07g09160,An04g00360,An02g01690,An07g02190,An08g10650,An08g03270,An18g06430,An01g08870,An14g06830,
GO:0030134	ER to Golgi transport vesicle	2.74712e-13	2.825e-11	CC	nonTerminalNode	21	5	534	2980	An04g08830,An03g04940,An08g06780,An02g01690,An08g03590,An18g06740,An15g01680,An16g03320,An15g01520,An08g10650,An01g04040,An18g06440,An01g04730,An01g04320,An18g06430,An07g09160,An01g08870,An02g02830,An04g00360,An04g01780,An08g03960,
GO:0005783	endoplasmic reticulum	4.65939e-13	2.825e-11	CC	nonTerminalNode	66	111	489	2874	An18g06220,An16g08570,An07g04190,An05g00880,An18g06470,An02g14800,An04g00530,An01g09830,An16g07390,An15g01680,An06g01100,An18g06440,An16g07620,An02g09910,An11g02590,An04g02020,An15g01670,An11g02960,An04g01310,An04g01950,An18g03920,An03g06940,An01g04320,An07g09160,An02g12050,An01g00560,An02g02980,An01g14200,An11g04370,An01g08460,An16g08830,An03g04410,An11g04360,An18g06740,An04g01390,An09g05420,An0…
GO:0016023	cytoplasmic membrane-bounded vesicle	4.07104e-13	2.825e-11	CC	nonTerminalNode	35	29	520	2956	An04g08830,An18g06740,An15g01520,An07g06030,An16g02460,An01g04730,An16g05370,An04g01780,An08g03960,An03g04940,An08g03590,An15g01680,An02g08820,An18g06440,An15g01320,An02g02830,An03g04910,An02g05870,An01g14250,An12g04830,An08g06780,An16g03320,An01g04040,An04g02070,An01g04320,An07g08220,An07g09160,An04g00360,An02g01690,An07g02190,An08g10650,An08g03270,An18g06430,An01g08870,An14g06830,
GO:0012505	endomembrane system	4.72803e-13	2.825e-11	CC	nonTerminalNode	65	108	490	2877	An16g08570,An07g04190,An15g01520,An07g06030,An16g02460,An04g00530,An01g04730,An07g01520,An16g07390,An15g01680,An03g04910,An12g04830,An15g01670,An04g01310,An18g03920,An04g01950,An16g03320,An04g02070,An01g04320,An07g08220,An07g09160,An02g03460,An02g12050,An04g00360,An01g00560,An02g02980,An02g01690,An01g04720,An08g03270,An11g04370,An16g08830,An03g04410,An01g12290,An11g04360,An11g04990,An18g06740,An0…
GO:0031410	cytoplasmic vesicle	7.54365e-13	4.00651e-11	CC	nonTerminalNode	35	30	520	2955	An04g08830,An18g06740,An15g01520,An07g06030,An16g02460,An01g04730,An16g05370,An04g01780,An08g03960,An03g04940,An08g03590,An15g01680,An02g08820,An18g06440,An15g01320,An02g02830,An03g04910,An02g05870,An01g14250,An12g04830,An08g06780,An16g03320,An01g04040,An04g02070,An01g04320,An07g08220,An07g09160,An04g00360,An02g01690,An07g02190,An08g10650,An08g03270,An18g06430,An01g08870,An14g06830,
GO:0044432	endoplasmic reticulum part	2.30455e-12	5.50787e-11	CC	nonTerminalNode	39	41	516	2944	An03g04410,An11g04360,An16g08570,An07g04190,An18g06740,An05g00880,An02g14800,An09g05420,An04g00530,An02g14560,An11g04180,An04g08820,An02g07090,An03g04940,An16g07390,An15g01680,An01g13070,An09g05690,An02g01510,An05g00140,An03g04340,An01g11630,An15g01670,An04g01310,An04g01950,An18g03920,An11g06770,An01g04320,An15g01420,An07g09160,An02g12050,An04g02650,An01g00560,An02g02980,An09g05880,An11g04370,An0…
GO:0043679	axon terminus	2.30455e-12	5.50787e-11	CC	nonTerminalNode	39	41	516	2944	An03g04410,An11g04360,An16g08570,An07g04190,An18g06740,An05g00880,An02g14800,An09g05420,An04g00530,An02g14560,An11g04180,An04g08820,An02g07090,An03g04940,An16g07390,An15g01680,An01g13070,An09g05690,An02g01510,An05g00140,An03g04340,An01g11630,An15g01670,An04g01310,An04g01950,An18g03920,An11g06770,An01g04320,An15g01420,An07g09160,An02g12050,An04g02650,An01g00560,An02g02980,An09g05880,An11g04370,An0…
GO:0030424	axon	2.30455e-12	5.50787e-11	CC	nonTerminalNode	39	41	516	2944	An03g04410,An11g04360,An16g08570,An07g04190,An18g06740,An05g00880,An02g14800,An09g05420,An04g00530,An02g14560,An11g04180,An04g08820,An02g07090,An03g04940,An16g07390,An15g01680,An01g13070,An09g05690,An02g01510,An05g00140,An03g04340,An01g11630,An15g01670,An04g01310,An04g01950,An18g03920,An11g06770,An01g04320,An15g01420,An07g09160,An02g12050,An04g02650,An01g00560,An02g02980,An09g05880,An11g04370,An0…
GO:0044306	neuron projection terminus	2.30455e-12	5.50787e-11	CC	nonTerminalNode	39	41	516	2944	An03g04410,An11g04360,An16g08570,An07g04190,An18g06740,An05g00880,An02g14800,An09g05420,An04g00530,An02g14560,An11g04180,An04g08820,An02g07090,An03g04940,An16g07390,An15g01680,An01g13070,An09g05690,An02g01510,An05g00140,An03g04340,An01g11630,An15g01670,An04g01310,An04g01950,An18g03920,An11g06770,An01g04320,An15g01420,An07g09160,An02g12050,An04g02650,An01g00560,An02g02980,An09g05880,An11g04370,An0…
GO:0043195	terminal button	2.30455e-12	5.50787e-11	CC	nonTerminalNode	39	41	516	2944	An03g04410,An11g04360,An16g08570,An07g04190,An18g06740,An05g00880,An02g14800,An09g05420,An04g00530,An02g14560,An11g04180,An04g08820,An02g07090,An03g04940,An16g07390,An15g01680,An01g13070,An09g05690,An02g01510,An05g00140,An03g04340,An01g11630,An15g01670,An04g01310,An04g01950,An18g03920,An11g06770,An01g04320,An15g01420,An07g09160,An02g12050,An04g02650,An01g00560,An02g02980,An09g05880,An11g04370,An0…
GO:0061174	type I terminal button	2.30455e-12	5.50787e-11	CC	nonTerminalNode	39	41	516	2944	An03g04410,An11g04360,An16g08570,An07g04190,An18g06740,An05g00880,An02g14800,An09g05420,An04g00530,An02g14560,An11g04180,An04g08820,An02g07090,An03g04940,An16g07390,An15g01680,An01g13070,An09g05690,An02g01510,An05g00140,An03g04340,An01g11630,An15g01670,An04g01310,An04g01950,An18g03920,An11g06770,An01g04320,An15g01420,An07g09160,An02g12050,An04g02650,An01g00560,An02g02980,An09g05880,An11g04370,An0…
GO:0045202	synapse	2.30455e-12	5.50787e-11	CC	nonTerminalNode	39	41	516	2944	An03g04410,An11g04360,An16g08570,An07g04190,An18g06740,An05g00880,An02g14800,An09g05420,An04g00530,An02g14560,An11g04180,An04g08820,An02g07090,An03g04940,An16g07390,An15g01680,An01g13070,An09g05690,An02g01510,An05g00140,An03g04340,An01g11630,An15g01670,An04g01310,An04g01950,An18g03920,An11g06770,An01g04320,An15g01420,An07g09160,An02g12050,An04g02650,An01g00560,An02g02980,An09g05880,An11g04370,An0…
GO:0033267	axon part	2.30455e-12	5.50787e-11	CC	nonTerminalNode	39	41	516	2944	An03g04410,An11g04360,An16g08570,An07g04190,An18g06740,An05g00880,An02g14800,An09g05420,An04g00530,An02g14560,An11g04180,An04g08820,An02g07090,An03g04940,An16g07390,An15g01680,An01g13070,An09g05690,An02g01510,An05g00140,An03g04340,An01g11630,An15g01670,An04g01310,An04g01950,An18g03920,An11g06770,An01g04320,An15g01420,An07g09160,An02g12050,An04g02650,An01g00560,An02g02980,An09g05880,An11g04370,An0…
GO:0043005	neuron projection	2.30455e-12	5.50787e-11	CC	nonTerminalNode	39	41	516	2944	An03g04410,An11g04360,An16g08570,An07g04190,An18g06740,An05g00880,An02g14800,An09g05420,An04g00530,An02g14560,An11g04180,An04g08820,An02g07090,An03g04940,An16g07390,An15g01680,An01g13070,An09g05690,An02g01510,An05g00140,An03g04340,An01g11630,An15g01670,An04g01310,An04g01950,An18g03920,An11g06770,An01g04320,An15g01420,An07g09160,An02g12050,An04g02650,An01g00560,An02g02980,An09g05880,An11g04370,An0…
GO:0044456	synapse part	2.30455e-12	5.50787e-11	CC	nonTerminalNode	39	41	516	2944	An03g04410,An11g04360,An16g08570,An07g04190,An18g06740,An05g00880,An02g14800,An09g05420,An04g00530,An02g14560,An11g04180,An04g08820,An02g07090,An03g04940,An16g07390,An15g01680,An01g13070,An09g05690,An02g01510,An05g00140,An03g04340,An01g11630,An15g01670,An04g01310,An04g01950,An18g03920,An11g06770,An01g04320,An15g01420,An07g09160,An02g12050,An04g02650,An01g00560,An02g02980,An09g05880,An11g04370,An0…
GO:0031982	vesicle	2.45942e-12	5.5981e-11	CC	nonTerminalNode	35	32	520	2953	An04g08830,An18g06740,An07g06030,An15g01520,An16g02460,An01g04730,An16g05370,An04g01780,An08g03960,An03g04940,An08g03590,An15g01680,An02g08820,An18g06440,An15g01320,An02g02830,An03g04910,An02g05870,An08g06780,An12g04830,An01g14250,An16g03320,An01g04040,An04g02070,An01g04320,An07g08220,An07g09160,An04g00360,An02g01690,An07g02190,An08g10650,An08g03270,An18g06430,An01g08870,An14g06830,
GO:0030659	cytoplasmic vesicle membrane	7.6833e-12	1.53026e-10	CC	nonTerminalNode	19	5	536	2980	An02g05870,An08g06780,An12g04830,An01g14250,An02g01690,An15g01520,An16g03320,An07g06030,An08g10650,An01g04040,An08g03270,An04g02070,An16g02460,An01g04730,An07g08220,An15g01320,An16g05370,An04g00360,An03g04910,
GO:0030662	coated vesicle membrane	7.6833e-12	1.53026e-10	CC	nonTerminalNode	19	5	536	2980	An02g05870,An08g06780,An12g04830,An01g14250,An02g01690,An15g01520,An16g03320,An07g06030,An08g10650,An01g04040,An08g03270,An04g02070,An16g02460,An01g04730,An07g08220,An15g01320,An16g05370,An04g00360,An03g04910,
GO:0012506	vesicle membrane	7.6833e-12	1.53026e-10	CC	nonTerminalNode	19	5	536	2980	An02g05870,An08g06780,An12g04830,An01g14250,An02g01690,An15g01520,An16g03320,An07g06030,An08g10650,An01g04040,An08g03270,An04g02070,An16g02460,An01g04730,An07g08220,An15g01320,An16g05370,An04g00360,An03g04910,
GO:0044433	cytoplasmic vesicle part	5.34805e-11	9.83219e-10	CC	nonTerminalNode	20	8	535	2977	An02g05870,An08g06780,An12g04830,An01g14250,An02g01690,An15g01520,An07g06030,An16g03320,An08g10650,An01g04040,An08g03270,An04g02070,An16g02460,An02g08820,An01g04730,An07g08220,An15g01320,An16g05370,An04g00360,An03g04910,
GO:0048475	coated membrane	2.0495e-10	3.06144e-09	CC	nonTerminalNode	17	5	538	2980	An02g05870,An12g04830,An01g14250,An02g01690,An07g06030,An16g03320,An08g10650,An01g04040,An08g03270,An16g02460,An04g02070,An01g04730,An15g01320,An07g08220,An16g05370,An04g00360,An03g04910,
GO:0030120	vesicle coat	2.0495e-10	3.06144e-09	CC	nonTerminalNode	17	5	538	2980	An02g05870,An12g04830,An01g14250,An02g01690,An16g03320,An07g06030,An08g10650,An01g04040,An08g03270,An04g02070,An16g02460,An01g04730,An07g08220,An15g01320,An16g05370,An04g00360,An03g04910,
GO:0030117	membrane coat	2.0495e-10	3.06144e-09	CC	nonTerminalNode	17	5	538	2980	An02g05870,An12g04830,An01g14250,An02g01690,An07g06030,An16g03320,An08g10650,An01g04040,An08g03270,An16g02460,An04g02070,An01g04730,An15g01320,An07g08220,An16g05370,An04g00360,An03g04910,
GO:0005789	endoplasmic reticulum membrane	1.48358e-09	1.96986e-08	CC	nonTerminalNode	33	40	522	2945	An03g04410,An11g04360,An16g08570,An07g04190,An18g06740,An09g05420,An04g00530,An02g14560,An04g08820,An03g04940,An16g07390,An15g01680,An01g13070,An09g05690,An02g01510,An05g00140,An03g04340,An01g11630,An15g01670,An04g01310,An04g01950,An11g06770,An18g03920,An01g04320,An15g01420,An07g09160,An02g12050,An01g00560,An04g02650,An02g02980,An11g04370,An02g09470,An16g08830,
GO:0042175	nuclear outer membrane-endoplasmic reticulum membrane network	1.78745e-09	2.24843e-08	CC	nonTerminalNode	34	43	521	2942	An03g04410,An11g04360,An16g08570,An07g04190,An18g06740,An09g05420,An04g00530,An02g14560,An04g08820,An03g04940,An16g07390,An15g01680,An01g13070,An09g05690,An02g01510,An05g00140,An03g04340,An01g11630,An15g01670,An04g01310,An04g01950,An11g06770,An18g03920,An01g11960,An01g04320,An15g01420,An07g09160,An02g12050,An04g02650,An01g00560,An02g02980,An11g04370,An02g09470,An16g08830,
GO:0030658	transport vesicle membrane	7.91988e-08	8.60387e-07	CC	nonTerminalNode	10	1	545	2984	An08g06780,An02g01690,An01g04730,An15g01320,An15g01520,An16g03320,An04g00360,An08g10650,An01g04040,An03g04910,
GO:0044463	cell projection part	2.37132e-07	2.46411e-06	CC	nonTerminalNode	49	105	506	2880	An08g07370,An02g07250,An16g08570,An07g04190,An05g00880,An02g14800,An04g09030,An04g00530,An01g03190,An16g07390,An15g01680,An16g08470,An15g01670,An04g01310,An18g03920,An04g01950,An16g03320,An01g04320,An07g09160,An02g12050,An01g00560,An02g02980,An02g01690,An11g04370,An16g08830,An03g04410,An11g04360,An18g06740,An09g05420,An02g14560,An11g04180,An04g08820,An04g06180,An02g07090,An02g08450,An03g04940,An0…
GO:0012507	ER to Golgi transport vesicle membrane	3.4974e-07	3.55693e-06	CC	nonTerminalNode	8	0	547	2985	An08g06780,An02g01690,An01g04730,An16g03320,An04g00360,An15g01520,An08g10650,An01g04040,
GO:0042995	cell projection	3.69785e-07	3.68244e-06	CC	nonTerminalNode	49	107	506	2878	An08g07370,An02g07250,An16g08570,An07g04190,An05g00880,An02g14800,An04g09030,An04g00530,An01g03190,An16g07390,An15g01680,An16g08470,An15g01670,An04g01310,An18g03920,An04g01950,An16g03320,An01g04320,An07g09160,An02g12050,An01g00560,An02g02980,An02g01690,An11g04370,An16g08830,An03g04410,An11g04360,An18g06740,An09g05420,An02g14560,An11g04180,An04g08820,An04g06180,An02g07090,An02g08450,An03g04940,An0…
GO:0000139	Golgi membrane	4.72383e-07	4.51598e-06	CC	nonTerminalNode	18	16	537	2969	An01g12290,An02g05870,An08g06780,An12g04830,An01g14250,An18g06740,An07g06030,An16g02460,An01g04320,An16g05370,An02g03460,An03g04940,An01g08620,An15g01680,An08g03270,An15g01320,An02g14450,An03g04910,
GO:0030660	Golgi-associated vesicle membrane	4.66263e-07	4.51598e-06	CC	nonTerminalNode	9	1	546	2984	An02g05870,An12g04830,An01g14250,An15g01320,An16g05370,An07g06030,An03g04910,An08g03270,An16g02460,
GO:0030663	COPI coated vesicle membrane	2.2548e-06	2.03358e-05	CC	nonTerminalNode	7	0	548	2985	An02g05870,An12g04830,An01g14250,An07g06030,An08g03270,An16g02460,An16g05370,
GO:0031090	organelle membrane	4.27214e-05	0.000346116	CC	nonTerminalNode	84	277	471	2708	An16g08570,An07g04190,An07g06030,An16g02460,An01g04730,An01g09830,An15g01680,An12g04830,An15g01670,An04g01310,An04g01950,An14g01850,An16g03320,An08g08510,An01g04320,An07g08220,An02g12050,An04g00360,An08g03270,An03g04060,An11g04370,An03g04410,An11g04360,An08g07840,An09g05420,An16g08180,An16g05370,An04g08820,An08g10560,An03g04940,An01g08010,An08g06780,An01g11630,An02g11720,An09g00620,An15g01420,An0…
GO:0044425	membrane part	4.42718e-05	0.000352699	CC	nonTerminalNode	83	273	472	2712	An16g08570,An07g04190,An07g06030,An16g02460,An01g04730,An15g01680,An07g08960,An12g04830,An15g01670,An04g01310,An04g01950,An08g08510,An16g03320,An01g04320,An07g08220,An02g12050,An10g00680,An04g00360,An03g05360,An08g03270,An03g04060,An11g04370,An17g01550,An03g04410,An11g04360,An11g04990,An09g05420,An16g05370,An04g08820,An12g09900,An03g04940,An08g10560,An14g07130,An04g03130,An01g11630,An01g11960,An1…
GO:0005798	Golgi-associated vesicle	5.03118e-05	0.000394247	CC	nonTerminalNode	12	11	543	2974	An02g05870,An12g04830,An01g14250,An07g02190,An07g06030,An08g03270,An16g02460,An02g08820,An15g01320,An16g05370,An02g02830,An03g04910,
GO:0005791	rough endoplasmic reticulum	9.32888e-05	0.000686032	CC	nonTerminalNode	5	0	550	2985	An02g01510,An03g04340,An16g08830,An01g11630,An01g13070,
GO:0030867	rough endoplasmic reticulum membrane	9.32888e-05	0.000686032	CC	nonTerminalNode	5	0	550	2985	An02g01510,An03g04340,An16g08830,An01g11630,An01g13070,
GO:0005794	Golgi apparatus	0.00036599	0.00253541	CC	nonTerminalNode	36	96	519	2889	An11g07530,An07g06030,An16g02460,An15g01680,An14g03090,An18g06440,An03g04910,An01g08000,An12g04830,An01g01380,An03g06940,An01g04320,An02g03460,An02g02640,An08g03270,An15g03330,An01g12290,An18g06740,An16g05370,An03g04940,An02g08820,An01g08010,An15g01320,An02g02830,An02g05870,An01g14250,An08g06780,An04g08690,An08g09430,An02g14400,An01g08620,An07g02190,An01g02870,An18g06430,An02g14450,An07g03260,
GO:0030137	COPI-coated vesicle	0.000802984	0.00518684	CC	nonTerminalNode	8	7	547	2978	An02g05870,An12g04830,An01g14250,An16g05370,An02g02830,An07g06030,An08g03270,An16g02460,
GO:0044431	Golgi apparatus part	0.00111993	0.00713766	CC	nonTerminalNode	30	80	525	2905	An01g12290,An18g06740,An11g07530,An07g06030,An16g02460,An16g05370,An03g04940,An15g01680,An14g03090,An02g08820,An15g01320,An02g02830,An03g04910,An02g05870,An01g08000,An08g06780,An01g14250,An12g04830,An01g01380,An04g08690,An08g09430,An02g14400,An01g04320,An02g03460,An07g02190,An01g08620,An08g03270,An15g03330,An02g14450,An07g03260,
GO:0016020	membrane	0.00129996	0.0080699	CC	nonTerminalNode	128	521	427	2464	An16g08570,An12g01210,An01g03190,An11g01200,An15g01670,An08g08510,An01g04320,An07g08220,An08g03200,An02g12050,An10g00680,An03g05360,An11g04370,An17g01550,An11g04360,An11g04990,An09g05420,An15g03150,An02g07090,An14g07130,An01g08010,An04g03130,An08g06780,An01g11630,An01g11960,An17g01420,An09g00620,An03g03460,An16g01820,An04g02650,An14g04400,An11g01520,An12g04180,An01g05340,An15g01520,An04g00530,An1…
GO:0031205	endoplasmic reticulum Sec complex	0.00383607	0.0213214	CC	nonTerminalNode	3	0	552	2985	An02g01510,An16g08830,An01g13070,
GO:0031228	intrinsic to Golgi membrane	0.00573068	0.0304363	CC	nonTerminalNode	6	6	549	2979	An03g04940,An01g04320,An01g08620,An18g06740,An02g03460,An15g01680,
GO:0005618	cell wall	0.00983086	0.0465263	CC	nonTerminalNode	10	19	545	2966	An01g01540,An03g02400,An16g03330,An09g06400,An01g11010,An03g04190,An02g08660,An10g00400,An07g03340,An01g03090,
GO:0030312	external encapsulating structure	0.00983086	0.0465263	CC	nonTerminalNode	10	19	545	2966	An01g01540,An03g02400,An09g06400,An16g03330,An01g11010,An02g08660,An03g04190,An10g00400,An07g03340,An01g03090,
GO:0031227	intrinsic to endoplasmic reticulum membrane	0.0106325	0.0493428	CC	nonTerminalNode	8	13	547	2972	An04g02650,An03g04940,An04g01310,An18g06740,An11g06770,An04g01950,An01g04320,An05g00140,
GO:0000030	mannosyltransferase activity	2.90169e-05	0.00276748	MF	terminalNode	11	8	544	2977	An07g10350,An11g09890,An15g00630,An06g01100,An16g08490,An14g05910,An08g07020,An15g03330,An01g08460,An18g05910,An18g02360,
GO:0046912	transferase activity, transferring acyl groups, acyl groups converted into alkyl on transfer	0.000305521	0.021192	MF	terminalNode	6	2	549	2983	An15g01860,An01g13160,An04g06210,An15g01920,An09g06680,An02g06320,
GO:0004601	peroxidase activity	0.000893721	0.0454606	MF	terminalNode	10	12	545	2973	An12g08570,An02g10480,An01g01550,An02g07930,An12g10720,An01g09830,An04g05880,An01g01830,An04g04060,An16g06100,
GO:0022804	active transmembrane transporter activity	0.00103679	0.0465335	MF	terminalNode	34	95	521	2890	An18g06290,An04g09030,An03g00430,An04g00530,An09g06670,An04g08190,An04g04240,An11g01200,An09g05010,An14g01850,An10g00680,An16g03300,An14g06860,An08g10600,An03g05360,An03g04060,An04g06970,An03g06860,An04g01390,An15g01900,An12g10200,An01g06920,An12g09900,An16g07900,An14g07130,An08g02330,An03g04340,An01g11630,An17g02310,An02g09470,An12g04180,An02g02020,An05g00170,An02g14450,
GO:0015926	glucosidase activity	0.00103462	0.0465335	MF	terminalNode	11	15	544	2970	An04g06920,An09g05880,An01g10930,An03g05290,An03g06550,An01g10550,An15g01420,An07g04650,An08g01100,An01g03090,An02g13180,
GO:0003824	catalytic activity	3.31386e-07	0.000252848	MF	nonTerminalNode	311	1327	244	1658	An02g10480,An02g07250,An18g06220,An02g06120,An02g14800,An11g03110,An01g06970,An07g04650,An01g03090,An11g09890,An14g02470,An16g07620,An15g04690,An12g02080,An01g02690,An10g00680,An02g11990,An15g05770,An07g03170,An08g05920,An01g04720,An04g08330,An02g13750,An12g05960,An07g05830,An16g06100,An18g06760,An11g09380,An16g06800,An07g09690,An01g03350,An13g00250,An16g04710,An08g07290,An14g04400,An01g03550,An1…
GO:0016491	oxidoreductase activity	1.77924e-06	0.000454094	MF	nonTerminalNode	86	259	469	2726	An02g10480,An11g09510,An18g01200,An02g06120,An11g06670,An02g14800,An14g02250,An11g03110,An01g09830,An01g06970,An05g00220,An16g02930,An12g04780,An12g06290,An03g05160,An02g05830,An16g07620,An04g04060,An04g05440,An11g00220,An12g02080,An15g05770,An07g03170,An07g10040,An01g14200,An08g07840,An14g00990,An01g00120,An07g04280,An16g06100,An18g06760,An11g09380,An02g05470,An01g14130,An11g02230,An15g00150,An1…
GO:0016758	transferase activity, transferring hexosyl groups	1.78543e-06	0.000454094	MF	nonTerminalNode	23	31	532	2954	An03g04410,An16g08570,An07g04190,An18g03920,An15g00630,An09g03070,An02g12630,An16g08490,An02g14560,An08g07020,An14g05910,An04g08820,An07g10350,An02g02980,An14g04200,An11g09890,An08g05790,An06g01100,An12g02450,An15g03330,An01g08460,An18g05910,An18g02360,
GO:0004553	hydrolase activity, hydrolyzing O-glycosyl compounds	6.96483e-06	0.00106283	MF	nonTerminalNode	31	59	524	2926	An01g01540,An18g06220,An03g05290,An06g00860,An01g05360,An07g04650,An02g10550,An06g01510,An01g03090,An04g06920,An16g06800,An01g12150,An03g00960,An15g02300,An02g13180,An09g02240,An02g11720,An15g01420,An02g11150,An11g03340,An08g01100,An01g12550,An09g05880,An01g10930,An09g00260,An09g06400,An03g06550,An02g07020,An01g10550,An02g04900,An04g06930,
GO:0016798	hydrolase activity, acting on glycosyl bonds	1.38516e-05	0.00176146	MF	nonTerminalNode	32	65	523	2920	An01g01540,An18g06220,An03g05290,An06g00860,An01g05360,An07g04650,An02g10550,An06g01510,An01g03090,An04g06920,An16g06800,An01g12150,An03g00960,An15g02300,An02g13180,An09g02240,An02g11720,An02g11150,An15g01420,An11g03340,An08g01100,An01g12550,An09g05880,An01g10930,An09g00260,An09g06400,An03g06550,An02g07020,An01g10550,An02g04900,An08g03980,An04g06930,
GO:0016757	transferase activity, transferring glycosyl groups	0.000708028	0.0415558	MF	nonTerminalNode	31	81	524	2904	An03g04410,An16g08570,An07g04190,An11g07530,An15g00630,An02g12630,An16g08490,An04g08330,An08g07020,An02g14560,An14g05910,An04g08820,An14g04200,An01g11010,An11g09890,An08g05790,An14g03090,An06g01100,An01g08000,An01g01380,An08g09430,An18g03920,An09g03070,An07g10350,An02g02980,An12g02450,An15g03330,An01g08460,An18g05910,An18g02360,An07g03260,
GO:0016684	oxidoreductase activity, acting on peroxide as acceptor	0.000893721	0.0454606	MF	nonTerminalNode	10	12	545	2973	An12g08570,An02g10480,An01g01550,An02g07930,An12g10720,An01g09830,An04g05880,An01g01830,An04g04060,An16g06100,
ii) Enriched GO terms from inducd genes in B36/N402; only terminal node is shown
GO term	description	p-value	FDR	Function	node type	sP	rP	sN	rN	genes enriched
GO:0006879	cellular iron ion homeostasis	1.85686e-07	2.3524e-05	BP	terminalNode	14	18	305	3203	An11g00220,An08g00370,An06g01300,An03g05090,An05g00220,An03g03560,An07g06240,An08g10600,An03g05160,An09g04280,An09g06280,An07g03130,An05g01040,An15g03220,
GO:0031204	posttranslational protein targeting to membrane, translocation	5.12892e-07	4.7256e-05	BP	terminalNode	6	0	313	3221	An02g01510,An03g04340,An01g11630,An16g08830,An01g13070,An11g04180,
GO:0006490	oligosaccharide-lipid intermediate biosynthetic process	5.12892e-07	4.7256e-05	BP	terminalNode	6	0	313	3221	An02g12630,An18g05910,An04g08820,An14g05910,An18g02360,An06g01100,
GO:0030005	cellular di-, tri-valent inorganic cation homeostasis	1.77796e-06	0.000133479	BP	terminalNode	17	36	302	3185	An15g03900,An11g00220,An08g00370,An06g01300,An03g05090,An03g03560,An05g00220,An07g06240,An08g10600,An03g05160,An09g04280,An09g06280,An02g09470,An05g01040,An07g03130,An02g02020,An15g03220,
GO:0055066	di-, tri-valent inorganic cation homeostasis	1.77796e-06	0.000133479	BP	terminalNode	17	36	302	3185	An15g03900,An11g00220,An08g00370,An06g01300,An03g05090,An03g03560,An05g00220,An07g06240,An08g10600,An03g05160,An09g04280,An09g06280,An02g09470,An05g01040,An07g03130,An02g02020,An15g03220,
GO:0006890	retrograde vesicle-mediated transport, Golgi to ER	2.69524e-05	0.00140083	BP	terminalNode	8	8	311	3213	An02g07090,An02g05870,An12g04830,An01g14250,An16g05370,An02g02830,An07g06030,An16g02460,
GO:0006616	SRP-dependent cotranslational protein targeting to membrane, translocation	0.000300987	0.0110928	BP	terminalNode	4	1	315	3220	An03g04340,An01g11630,An16g08830,An11g04180,
GO:0006272	leading strand elongation	0.000535415	0.0190401	BP	terminalNode	5	4	314	3217	An15g00270,An02g11990,An02g04290,An02g11980,An02g04320,
GO:0010106	cellular response to iron ion starvation	0.000535415	0.0190401	BP	terminalNode	5	4	314	3217	An06g01300,An07g06240,An02g14190,An05g00220,An03g03560,
GO:0048208	COPII vesicle coating	0.000725497	0.0245097	BP	terminalNode	3	0	316	3221	An01g04730,An15g01520,An01g04040,
GO:0000041	transition metal ion transport	0.000908532	0.0296523	BP	terminalNode	9	21	310	3200	An07g06240,An11g00220,An04g04240,An08g00370,An09g06280,An12g04930,An03g05000,An02g14450,An03g03560,
GO:0071212	subsynaptic reticulum	7.02683e-18	1.67941e-16	CC	terminalNode	36	44	283	3177	An03g04410,An11g04360,An16g08570,An07g04190,An18g06740,An05g00880,An02g14800,An09g05420,An02g14560,An11g04180,An04g08820,An02g07090,An03g04940,An16g07390,An15g01680,An01g13070,An02g01510,An05g00140,An03g04340,An01g11630,An15g01670,An04g01310,An04g01950,An18g03920,An11g06770,An01g04320,An15g01420,An07g09160,An02g12050,An04g02650,An01g00560,An02g02980,An09g05880,An02g09470,An01g13220,An16g08830,
GO:0030126	COPI vesicle coat	4.54259e-08	5.56759e-07	CC	terminalNode	7	0	312	3221	An02g05870,An12g04830,An01g14250,An07g06030,An08g03270,An16g02460,An16g05370,
GO:0030127	COPII vesicle coat	5.12892e-07	5.70145e-06	CC	terminalNode	6	0	313	3221	An02g01690,An01g04730,An04g00360,An16g03320,An01g04040,An08g10650,
GO:0005788	endoplasmic reticulum lumen	5.77412e-06	5.8724e-05	CC	terminalNode	5	0	314	3221	An05g00880,An01g13220,An09g05880,An02g14800,An11g04180,
GO:0005663	DNA replication factor C complex	0.000256856	0.00227366	CC	terminalNode	5	3	314	3218	An02g11980,An15g00270,An02g11990,An02g04320,An02g04290,
GO:0030176	integral to endoplasmic reticulum membrane	0.000284586	0.00240521	CC	terminalNode	8	13	311	3208	An04g02650,An03g04940,An04g01310,An18g06740,An11g06770,An04g01950,An01g04320,An05g00140,
GO:0030173	integral to Golgi membrane	0.000295647	0.00240521	CC	terminalNode	6	6	313	3215	An03g04940,An01g04320,An01g08620,An18g06740,An02g03460,An15g01680,
GO:0031390	Ctf18 RFC-like complex	0.000535415	0.00426548	CC	terminalNode	5	4	314	3217	An15g00270,An02g11990,An02g11980,An02g04320,An04g06060,
GO:0031207	Sec62/Sec63 complex	0.000725497	0.00550456	CC	terminalNode	3	0	316	3221	An02g01510,An16g08830,An01g13070,
GO:0005787	signal peptidase complex	0.000725497	0.00550456	CC	terminalNode	3	0	316	3221	An01g00560,An09g05420,An16g07390,
GO:0031389	Rad17 RFC-like complex	0.000838802	0.00607496	CC	terminalNode	4	2	315	3219	An02g11980,An15g00270,An02g11990,An02g04320,
GO:0031391	Elg1 RFC-like complex	0.000838802	0.00607496	CC	terminalNode	4	2	315	3219	An02g11980,An15g00270,An02g11990,An02g04320,
GO:0008250	oligosaccharyltransferase complex	0.000838802	0.00607496	CC	terminalNode	4	2	315	3219	An07g04190,An18g03920,An02g14560,An16g08570,
GO:0005635	nuclear envelope	0.00399346	0.0247906	CC	terminalNode	12	45	307	3176	An11g04990,An04g01310,An07g04190,An04g01950,An11g04980,An07g01520,An04g00360,An15g02700,An09g06400,An01g04720,An08g10130,An01g14960,
GO:0030125	clathrin vesicle coat	0.00565612	0.0337953	CC	terminalNode	4	5	315	3216	An07g08220,An15g01320,An03g04910,An04g02070,
GO:0031160	spore wall	0.00631736	0.0368256	CC	terminalNode	3	2	316	3219	An03g04190,An07g03340,An03g02400,
GO:0000030	mannosyltransferase activity	1.05389e-07	4.02058e-05	MF	terminalNode	11	8	308	3213	An07g10350,An11g09890,An15g00630,An06g01100,An16g08490,An14g05910,An08g07020,An15g03330,An01g08460,An18g05910,An18g02360,
GO:0003689	DNA clamp loader activity	0.000256856	0.0391963	MF	terminalNode	5	3	314	3218	An02g11980,An15g00270,An02g11990,An02g04320,An02g04290,
iii) Enriched GO terms from repressed genes in B36/N402; only terminal node is shown
GO term	description	p-value	FDR	Function	node type	sP	rP	sN	rN	genes enriched
GO:0015838	betaine transport	0.000127515	0.00449368	BP	terminalNode	5	4	231	3300	An04g00530,An15g01900,An08g04990,An16g07900,An18g01590,
GO:0043648	dicarboxylic acid metabolic process	0.000186309	0.00619095	BP	terminalNode	11	36	225	3268	An13g00950,An14g06760,An02g06120,An12g00160,An11g02980,An16g05570,An07g05830,An03g06800,An05g00930,An17g01530,An13g01930,
GO:0005982	starch metabolic process	0.000241223	0.00756148	BP	terminalNode	5	5	231	3299	An04g06920,An01g10930,An04g06930,An11g03340,An04g06910,
GO:0045733	acetate catabolic process	0.000241223	0.00756148	BP	terminalNode	5	5	231	3299	An04g05620,An08g04990,An15g01860,An18g01590,An04g09030,
GO:0000272	polysaccharide catabolic process	0.000366347	0.0107621	BP	terminalNode	13	54	223	3250	An03g05290,An06g00860,An01g05360,An07g04650,An08g05790,An15g02300,An03g00190,An09g02240,An02g11150,An15g05810,An09g00260,An02g07020,An02g04900,
GO:0044275	cellular carbohydrate catabolic process	0.000388567	0.0111866	BP	terminalNode	15	70	221	3234	An01g01540,An06g00860,An07g08990,An04g02090,An08g05790,An02g07650,An15g02300,An03g00190,An09g02240,An02g11150,An01g12550,An01g10930,An09g00260,An02g04900,An18g05380,
GO:0006979	response to oxidative stress	0.000724717	0.019329	BP	terminalNode	17	92	219	3212	An12g00600,An16g02470,An02g07930,An06g01660,An16g06100,An02g05830,An13g01930,An08g02310,An04g04060,An01g01550,An12g10720,An15g01130,An05g01660,An11g01000,An18g05380,An04g05880,An01g01830,
GO:0006071	glycerol metabolic process	0.00077402	0.0201146	BP	terminalNode	6	12	230	3292	An13g00950,An04g04890,An17g01530,An11g03110,An01g06970,An04g02670,
GO:0006865	amino acid transport	0.000993033	0.0241993	BP	terminalNode	13	61	223	3243	An08g04990,An04g00530,An15g01900,An12g10200,An16g02000,An16g07900,An14g07130,An11g01200,An14g01850,An16g03300,An18g01590,An03g05360,An12g04180,
GO:0005984	disaccharide metabolic process	0.00106896	0.0254916	BP	terminalNode	6	13	230	3291	An04g06920,An01g10930,An01g01540,An01g12150,An18g05380,An02g07650,
GO:0006091	generation of precursor metabolites and energy	0.00108221	0.0255075	BP	terminalNode	23	152	213	3152	An14g02250,An07g08990,An12g04780,An12g06290,An02g12770,An08g10530,An08g05790,An14g03090,An02g07650,An01g08000,An08g10000,An10g00680,An07g03170,An01g00120,An18g05670,An02g05470,An04g02090,An14g04080,An04g05640,An15g01920,An14g04400,An17g01530,An07g03260,
GO:0019395	fatty acid oxidation	0.00185812	0.0384328	BP	terminalNode	4	5	232	3299	An15g01280,An11g02590,An14g00990,An02g02820,
GO:0009063	cellular amino acid catabolic process	0.00201469	0.040037	BP	terminalNode	9	35	227	3269	An14g04720,An02g02820,An08g07290,An07g04270,An17g01530,An01g01720,An13g01930,An15g03260,An14g01150,
GO:0006081	cellular aldehyde metabolic process	0.0024813	0.0470056	BP	terminalNode	6	16	230	3288	An01g07030,An17g01530,An15g01860,An08g07290,An14g06340,An04g02670,
GO:0009062	fatty acid catabolic process	0.0024813	0.0470056	BP	terminalNode	6	16	230	3288	An14g00990,An04g09030,An02g02820,An15g01280,An15g01860,An18g01590,
GO:0019679	propionate metabolic process, methylcitrate cycle	0.00264617	0.0487616	BP	terminalNode	3	2	233	3302	An04g05620,An16g07110,An15g01920,
GO:0009102	biotin biosynthetic process	0.00264617	0.0487616	BP	terminalNode	3	2	233	3302	An04g06020,An15g01990,An15g01980,
GO:0004601	peroxidase activity	5.17105e-06	0.000657586	MF	terminalNode	9	13	227	3291	An02g10480,An01g01550,An02g07930,An12g10720,An01g09830,An04g05880,An01g01830,An04g04060,An16g06100,
GO:0008177	succinate dehydrogenase (ubiquinone) activity	0.000292789	0.0186165	MF	terminalNode	3	0	233	3304	An14g04400,An02g12770,An07g03170,
GO:0004559	alpha-mannosidase activity	0.000292789	0.0186165	MF	terminalNode	3	0	233	3304	An06g01510,An02g11720,An01g12550,
GO:0016614	oxidoreductase activity, acting on CH-OH group of donors	0.000666272	0.0391051	MF	terminalNode	18	100	218	3204	An14g00990,An14g02250,An16g04520,An11g03110,An01g06970,An12g06290,An16g01710,An02g05830,An14g03510,An04g02670,An13g00950,An12g00160,An16g04710,An01g02340,An03g06800,An01g07030,An05g00930,An17g01530,
sP: number of GO annotated genes belong to the given GO term in tester sets; rP: number of GO annotated genes in reference sets; sN: number of remaining GO annotated genes in tester sets; rN: number of remaining GO annotated genes in reference sets
[truncated: 129 more columns]
