# Supplementary material for: The transcriptomic fingerprint of glucoamylase over-expression in Aspergillus niger
Source: BMC Genomics. 2012 Dec 13;13:701. doi: 10.1186/1471-2164-13-701 (PMC3554566; doi:10.1186/1471-2164-13-701)
Supplement: Additional file 4 — Four higher-order categories of enriched-GO terms using the induced gene set in B36/N402 chemostat cultures. [file 1471-2164-13-701-S4.xls]

## Sheet: Sheet1
Additional file 4. Differential expression of selected genes related to enriched GO terms from induced genes.
i) Translocations
Gene ID	DSM annotation	posttranslational protein targeting to membrane, translocation, GO:0031204	SRP-dependent cotranslational protein targeting to membrane, translocation, GO:0006616	protein targeting to ER, GO:0045047	fold difference B36/N402	P	FDR
An01g11630	strong similarity to translocation complex component Sss1 - Saccharomyces cerevisiae	+	+	+	1.71337	1.88e-07	8.11e-06
An01g13070	strong similarity to signal recognition particle receptor Sec63 - Saccharomyces cerevisiae	+		+	2.02149	2.17e-08	1.47e-06
An02g01510	strong similarity to component of the endoplasmic reticulum protein translocation machinery Sec62 - Saccharomyces cerevisiae	+		+	1.56627	7.5e-06	0.000148695
An03g04340	strong similarity to ER membrane translocation facilitator Sec61 - Yarrowia lipolytica	+	+	+	1.68234	9.76e-08	4.9e-06
An11g04180	dnaK-type molecular chaperone bipA - Aspergillus niger	+	+	+	2.3185	8.63e-10	1.11e-07
An16g08830	strong similarity to component of ER protein-translocation subcomplex Sec71 from patent WO9949028-A1 - Saccharomyces cerevisiae	+	+	+	1.7972	3.47e-08	2.17e-06
An01g00560	strong similarity to signal peptidase subunit Sec11 - Saccharomyces cerevisiae			+	1.84293	5.7e-07	1.84e-05
An04g06890	similarity to 72-kD protein of the signal recognition particle SRP72 - Canis lupus			+	1.33372	0.000113697	0.00137127
An05g00140	similarity to signal recognition particle receptor beta chain Srp102 - Saccharomyces cerevisiae			+	1.39315	2.57e-05	0.000415987
An09g05420	similarity to signal peptidase subunit Spc3 - Saccharomyces cerevisiae			+	1.98988	6.9e-09	6.03e-07
An15g01670	strong similarity to signal sequence receptor alpha subunit SRP101 - Yarrowia lipolytica			+	1.29485	0.000113532	0.00137123
An16g07390	strong similarity to endoplasmatic reticulum signal peptidase subunit Spc2 - Saccharomyces cerevisiae			+	1.89861	7.99e-09	6.74e-07
ii) Prtoein glycosylation
Gene ID	DSM annotation	glycosylation, GO:0070085	protein N-linked glycosylation, GO:0006487	dolichol-linked oligosaccharide biosynthetic process, GO:0006488	oligosaccharide biosynthetic process, GO:0009312	oligosaccharide-lipid intermediate biosynthetic process, GO:0006490	fold difference B36/N402	P	FDR
An01g08460	strong similarity to the mannosyltransferase Alg12 - Saccharomyces cerevisiae	+	+	+	+		1.36843	0.000468969	0.00435892
An02g02980	strong similarity to protein influencing Itr1 expression Die2 - Saccharomyces cerevisiae	+	+				1.42273	4.53e-05	0.000657937
An02g03240	strong similarity to UDP-N-acetylglucosamine--dolichyl-phosphate N-acetylglucosaminephosphotransferase Alg7 - Saccharomyces cerevisiae	+	+				1.91841	1.76e-08	1.24e-06
An02g09470	strong similarity to hypothetical Ca2+-transporting ATPase Spf1 - Saccharomyces cerevisiae [truncated ORF]	+					1.42134	5.43e-06	0.000114239
An02g12630	strong similarity to glucosyltransferase Alg6 - Saccharomyces cerevisiae	+	+	+	+	+	1.37227	1.35e-05	0.000243625
An02g14450	secretory pathway Ca2+-ATPase pmrA - Aspergillus niger	+					1.50712	3.12e-06	7.38e-05
An02g14560	oligosaccharyltransferase alpha subunit ostA - Aspergillus niger	+	+				2.04814	2.27e-09	2.4e-07
An04g04990	strong similarity to mannose-1-phosphate guanyltransferase MPG1 - Trichoderma reesei	+					1.46481	1.44e-05	0.000256959
An04g08820	strong similarity to glucosyltransferase Alg8 - Saccharomyces cerevisiae	+	+	+	+	+	1.2362	0.000324187	0.00321946
An06g01100	strong similarity to mannosyltransferase Alg1 - Saccharomyces cerevisiae	+	+	+	+	+	1.27482	0.000150243	0.00169728
An07g04190	strong similarity to dolichyl-diphosphooligosaccharide--protein glycosyltransferase 48kD chain DDOST - Gallus gallus	+	+				1.68838	1.03e-07	5.04e-06
An07g06430	strong similarity to glycoprotein glucosyltransferase gpt1p - Schizosaccharomyces pombe	+					1.63969	3.96e-07	1.39e-05
An07g10350	protein O-mannosyl transferase pmtA - Aspergillus niger	+					1.49663	4.45e-06	9.69e-05
An08g07020	similarity to mannosyl transferase Alg9 - Saccharomyces cerevisiae	+					1.4774	7.8e-06	0.000153024
An11g09890	strong similarity to mannosyltransferase 1 PMT1 - Candida albicans	+					1.35636	0.000126765	0.00148925
An14g05910	strong similarity to mannosyltransferase Alg2 - Saccharomyces cerevisiae	+	+	+	+	+	1.92622	2.28e-08	1.53e-06
An15g01420	strong similarity to glucosidase I Cwh41 - Saccharomyces cerevisiae	+	+				1.80978	2.9e-08	1.84e-06
An16g08490	strong similarity to dolichyl-phosphate-D-mannose--protein O-mannosyltransferase Pmt4 - Saccharomyces cerevisiae	+					1.49047	1.89e-06	4.9e-05
An16g08570	strong similarity to translation initiation factor 3 47 kDa subunit stt3p - Schizosaccharomyces pombe	+	+				1.78291	2.74e-07	1.07e-05
An18g02360	strong similarity to Dol-P-Man dependent alpha(1-3) mannosyltransferase Alg3 - Saccharomyces cerevisiae	+	+	+	+	+	1.9206	1.74e-08	1.24e-06
An18g03920	strong similarity to defender against apoptotic cell death DAD1 - Homo sapiens	+	+				2.03947	2.49e-09	2.56e-07
An18g05910	strong similarity to hypothetical glycosyl transferase SPCC330.08 - Schizosaccharomyces pombe	+	+	+	+	+	1.48762	7.14e-05	0.000949229
An18g06220	strong similarity to alpha-mannosidase Mns1 - Saccharomyces cerevisiae	+	+				2.09574	3.47e-06	8.05e-05
An18g06740	strong similarity to hypothetical protein YHR181w - Saccharomyces cerevisiae	+	+				1.41677	3.84e-06	8.68e-05
iii) Vesicle transport
Gene ID	DSM annotation	vesicle-mediated transport, GO:0016192	COPII-coated vesicle budding, GO:0090114	membrane budding, GO:0006900	vesicle organization, GO:0016050	vesicle coating, GO:0006901	vesicle targeting, rough ER to cis-Golgi, GO:0048207	COPII vesicle coating, GO:0048208	retrograde vesicle-mediated transport, Golgi to ER, GO:0006890	fold difference B36/N402	P	FDR
An01g01380	similarity to beta transducin-like protein het-e - Podospora anserina	+								1.46357	5.4e-05	0.000758898
An01g03190	similarity to protein Sec3 - Saccharomyces cerevisiae	+								1.29503	7.93e-05	0.00103238
An01g04040	secretion-associated GTP-binding protein sarA - Aspergillus niger	+	+	+	+	+	+	+		1.2679	0.000199326	0.002133
An01g04320	strong similarity to COPII vesicle coat component protein Erv46 - Saccharomyces cerevisiae	+								2.12	7.61e-09	6.57e-07
An01g04730	strong similarity to secretory protein Sec23 - Saccharomyces cerevisiae	+	+	+	+	+	+	+		1.61733	2.83e-07	1.08e-05
An01g08620	strong similarity to hypothetical protein SPBC2A9.05c - Schizosaccharomyces pombe	+								1.43392	4.56e-06	9.85e-05
An01g08870	strong similarity to component of COPII-coated vesicles Erv25 - Saccharomyces cerevisiae	+								1.39045	7.23e-06	0.000144559
An01g12290	similarity to CCAAT displacement protein CASP - Homo sapiens	+								1.44365	3.08e-06	7.3e-05
An01g14250	strong similarity to delta subunit of the coatomer delta-coat protein CopD - Bos taurus	+							+	1.46155	3.66e-06	8.35e-05
An02g01690	strong similarity to p150 component of the COPII coat of secretory pathway vesicles Sec31 - Saccharomyces cerevisiae	+	+	+	+					1.60476	2.05e-07	8.64e-06
An02g02830	strong similarity to protein RER1 - Homo sapiens	+							+	1.30103	5.22e-05	0.000742236
An02g03460	similarity to hypothetical protein YIL041w - Saccharomyces cerevisiae	+								1.30984	0.000148651	0.00168367
An02g05870	strong similarity to coatomer beta subunit copB2 - Homo sapiens [putative frameshift]	+							+	1.49518	0.000116917	0.00139963
An02g07090	strong similarity to ASNA1 product arsenite translocating ATPase - Homo sapiens	+							+	1.30275	0.000146189	0.00166342
An02g08820	strong similarity to hypothetical protein SPBC31F10.16 - Schizosaccharomyces pombe	+								1.28057	0.000459664	0.00430409
An02g09910	strong similarity to fatty acid elongase Fen1 - Saccharomyces cerevisiae	+								1.3315	0.000183079	0.00199721
An02g14400	strong similarity to hypothetical protein SPCC338.13 - Schizosaccharomyces pombe	+								1.43466	8.59e-06	0.000166335
An02g14450	secretory pathway Ca2+-ATPase pmrA - Aspergillus niger	+								1.50712	3.12e-06	7.38e-05
An03g04910	strong similarity to clathrin coat assembly protein AP19 - Camptotheca acuminata	+								1.33377	4.17e-05	0.000615955
An03g04940	strong similarity to Erv41 - Saccharomyces cerevisiae	+								2.11669	1.2e-08	9.44e-07
An04g00360	strong similarity to transport vesicle formation protein Sec13 - Saccharomyces cerevisiae	+	+	+	+					1.84491	1.28e-08	9.9e-07
An04g01780	strong similarity to hypothetical protein YAR002c-a - Saccharomyces cerevisiae	+								1.5421	1.03e-06	3e-05
An04g02070	strong similarity to clathrin heavy chain - Bos taurus	+								1.30196	0.000109154	0.00133085
An04g08690	similarity to polynucleotide sequence SEQ ID NO:3913 from patent WO200058473-A2 - Homo sapiens	+			+					1.37076	7.88e-05	0.00102679
An04g08830	similarity to Golgi membrane protein Emp47 - Saccharomyces cerevisiae	+								1.69106	9.3e-07	2.78e-05
An07g02190	strong similarity to protein Sec7 - Saccharomyces cerevisiae	+								1.44453	9.5e-06	0.000181121
An07g06030	strong similarity to coatomer gamma subunit 2 copg2 - Homo sapiens	+							+	1.65473	4.32e-06	9.45e-05
An07g08220	strong similarity to clathrin associated epsin 2A - Homo sapiens	+								1.39309	1.58e-05	0.000276422
An07g09160	strong similarity to pattern formation protein cni - Drosophila melanogaster	+								1.27665	0.000130381	0.00152188
An08g00290	strong similarity to golgin-160 related protein Rud3 - Saccharomyces cerevisiae	+								1.51567	1.11e-05	0.000204992
An08g03270	strong similarity to beta-COP Sec26 - Saccharomyces cerevisiae	+								1.48313	2.84e-06	6.82e-05
An08g03590	strong similarity to precursor of protein Emp24 - Saccharomyces cerevisiae	+			+					1.38954	7.73e-06	0.000152119
An08g03960	strong similarity to hypothetical edoplasmic reticulum associated protein - Schizosaccharomyces pombe	+								1.55347	7.36e-06	0.000146518
An08g06780	strong similarity to transport protein Uso1 - Saccharomyces cerevisiae	+								1.52435	2.93e-06	7e-05
An08g07370	similarity to exocyst protein Exo84 - Saccharomyces cerevisiae	+								1.42393	9.83e-05	0.00122264
An08g09430	similarity to notchless Nle - Drosophila melanogaster	+								1.45313	1.46e-05	0.000258678
An08g10650	strong similarity to transport protein Sec24 - Saccharomyces cerevisiae	+	+	+	+					1.54537	6.97e-07	2.18e-05
An11g07530	similarity to protein Notchless - Drosophila melanogaster	+								1.63558	1.66e-06	4.39e-05
An12g04830	strong similarity to coatomer protein zeta chain Ret3 - Saccharomyces cerevisiae	+							+	1.47044	7.15e-06	0.000143938
An15g00150	strong similarity to C-5 sterol desaturase Erg3 - Saccharomyces cerevisiae	+								1.77967	4.17e-06	9.23e-05
An15g01320	strong similarity to hypothetical protein pi070 - Schizosaccharomyces pombe	+								1.29625	0.000530456	0.00481091
An15g01520	strong similarity to multidomain vesicle coat protein Sec16 - Saccharomyces cerevisiae	+	+	+	+	+	+	+		1.53284	1.74e-06	4.55e-05
An15g01680	strong similarity to signal peptide-containing protein SIGP from patent WO9933981-A2 - Homo sapiens	+								1.32001	2.79e-05	0.000446488
An16g02460	strong similarity to alpha subunit of the coatomer complex Ret1 - Saccharomyces cerevisiae	+							+	1.66684	2.4e-07	9.68e-06
An16g03320	strong similarity to transport protein Sec24A - Homo sapiens	+	+	+	+					1.5629	2.27e-06	5.69e-05
An16g05370	similarity to zinc-finger protein Glo3 - Saccharomyces cerevisiae	+		+	+	+			+	1.58689	1.28e-05	0.000233555
An16g08470	similarity to hypothetical cell growth regulator OS-9 - Homo sapiens	+								1.76123	8.57e-07	2.58e-05
An17g01420	strong similarity to hypothetical transport protein SPCC830.08c - Schizosaccharomyces pombe	+								1.25068	0.000345942	0.0034006
An17g01550	strong similarity to Na+-H+ antiporter Nha2 - Saccharomyces cerevisiae	+								1.67041	3e-07	1.13e-05
An18g03070	strong similarity to ORF2319 polynucleotide sequence SEQ ID NO:4637 from patent WO200058473-A2 - Homo sapiens	+								1.2402	0.000429063	0.00406349
An18g06430	weak similarity to chorion gene s18 - Ceratitis capitata	+								1.62047	4.13e-06	9.17e-05
An18g06440	strong similarity to COPII vesicle component Yip3 - Saccharomyces cerevisiae	+								1.66977	2.58e-06	6.3e-05
An18g06740	strong similarity to hypothetical protein YHR181w - Saccharomyces cerevisiae	+								1.41677	3.84e-06	8.68e-05
iv) Ion homeostasis
Gene ID	DSM annotation	cellular iron ion homeostasis, GO:0006879	cellular di-, tri-valent inorganic cation homeostasis, GO:0030005	di-, tri-valent inorganic cation homeostasis, GO:0055066	cellular response to iron ion starvation, GO:0010106	transition metal ion transport, GO:0000041	fold difference B36/N402	P	FDR
An02g02020	strong similarity to vacuolar H(+)-transporting ATPase subunit B Vma2 - Saccharomyces cerevisiae		+	+			1.2644	0.00014105	0.00162292
An02g09470	strong similarity to hypothetical Ca2+-transporting ATPase Spf1 - Saccharomyces cerevisiae [truncated ORF]		+	+			1.42134	5.43e-06	0.000114239
An02g14190	similarity to hypothetical self-defense gene tcr3 - Streptomyces aureofaciens				+		2.04607	4.05e-09	3.87e-07
An02g14450	secretory pathway Ca2+-ATPase pmrA - Aspergillus niger					+	1.50712	3.12e-06	7.38e-05
An03g03560	strong similarity to ferrichrome-type siderophore transporter Arn1 - Saccharomyces cerevisiae	+	+	+	+	+	74.0043	2.41e-16	1.75e-12
An03g05000	similarity to human transmembrane protein HTMPN-73 from patent WO9961471-A2 - Homo sapiens					+	1.35012	6.18e-05	0.000844923
An03g05090	strong similarity to hypothetical protein associated with ferric reductase activity Utr1 - Saccharomyces cerevisiae	+	+	+			1.25158	0.00021006	0.00223443
An03g05160	similarity to ferric/cupric reductase Fre2 - Saccharomyces cerevisiae	+	+	+			1.39314	6.32e-05	0.000860301
An04g04240	strong similarity to phosphate transport protein GvPT - Glomus versiforme					+	1.55207	4.42e-05	0.000646454
An05g00220	strong similarity to L-ornithine N5-hydroxylase psbA - Pseudomonas sp.	+	+	+	+		10.9009	1.74e-13	2.3e-10
An05g01040	similarity to hypothetical protein CAD60719.1 - Podospora anserina	+	+	+			1.4816	0.000176686	0.00194208
An06g01300	strong similarity to cyclic peptide AM-toxin synthase AMT - Alternaria alternata	+	+	+	+		1.64307	7.69e-07	2.37e-05
An07g03130	strong similarity to mitochondrial cation transporter Mmt1 - Saccharomyces cerevisiae	+	+	+			1.30797	0.000354978	0.00346826
An07g06240	strong similarity to ferrioxamine B permease Sit1 - Saccharomyces cerevisiae	+	+	+	+	+	22.1775	1.92e-11	8.44e-09
An08g00370	strong similarity to copper transport protein HAH1 - Homo sapiens	+	+	+		+	1.26697	0.000474558	0.00440522
An08g10600	strong similarity to ABC transporter Atm1 - Saccharomyces cerevisiae	+	+	+			1.61072	1.46e-06	3.97e-05
An09g04280	strong similarity to tRNA splicing protein SPL1 - Candida maltosa	+	+	+			1.46578	1.36e-05	0.000245397
An09g06280	strong similarity to hypothetical transcription factor BAB47239.1 - Aspergillus oryzae	+	+	+		+	1.89302	1.53e-06	4.13e-05
An11g00220	similarity to ferric reductase cfl1 - Candida albicans	+	+	+		+	2.64449	4.82e-10	7.75e-08
An12g04930	strong similarity to hypothetical mitochondrial carrier protein SPBP23A10.06 - Schizosaccharomyces pombe					+	1.39822	0.00034778	0.00341172
An15g03220	strong similarity to member of the subfamily of yeast glutaredoxins Grx4 - Saccharomyces cerevisiae	+	+	+			1.41677	1.03e-05	0.000192923
An15g03900	strong similarity to heavy metal ion resistance protein Zrc1 - Saccharomyces cerevisiae	+	+				1.31938	9.68e-05	0.00120714
