# Supplementary material for: The transcriptomic fingerprint of glucoamylase over-expression in Aspergillus niger
Source: BMC Genomics. 2012 Dec 13;13:701. doi: 10.1186/1471-2164-13-701 (PMC3554566; doi:10.1186/1471-2164-13-701)
Supplement: Additional file 5 — Expression values of iron uptake genes. [file 1471-2164-13-701-S5.xls]

## Sheet: Sheet1
Additional file 5. Differential expression of iron uptake genes and main iron transcription factors.
ORF code		DSM annotation	fold difference B36/N402	P	FDR	decide fdr <0.005
An03g03560	mirD/B	strong similarity to ferrichrome-type siderophore transporter Arn1 - Saccharomyces cerevisiae	74.0043	2.41e-16	1.75e-12	1
An07g06240	mirB/D	strong similarity to ferrioxamine B permease Sit1 - Saccharomyces cerevisiae	22.1775	1.92e-11	8.44e-09	1
An01g00720	sit1	strong similarity to transporter sit1 - Saccharomyces cerevisiae	0.952887	0.395682	0.63471	0
An12g05510		strong similarity to triacetylfusarinine C transporter Taf1 - Saccharomyces cerevisiae	12.0096	1.05e-13	1.7e-10	1
An13g01250		strong similarity to siderophore-iron transporter for enterobactin Enb1 - Saccharomyces cerevisiae	1.5331	3.17e-06	7.49e-05	1
An05g00220	sidA	strong similarity to L-ornithine N5-hydroxylase psbA - Pseudomonas sp.	10.9009	1.74e-13	2.3e-10	1
An01g08950	ftr	strong similarity to high-affinity iron permease CaFTR2 - Candida albicans	21.3207	1.4e-13	2.04e-10	1
An03g03520	sidD	similarity to cyclic peptide AM-toxin synthase AMT - Alternaria alternata	3.51364	7.79e-11	2.09e-08	1
An03g03540	sidF	similarity to aerobactin biosynthesis protein iucB - Escherichia coli	14.6824	3.31e-15	9.6e-12	1
An11g00220	fre2	similarity to ferric reductase cfl1 - Candida albicans	2.64449	4.82e-10	7.75e-08	1
An03g03530		similarity to protein fragment SEQ ID NO:9681 from patent EP1033405-A2 - Arabidopsis thaliana	10.4459	6.77e-14	1.23e-10	1
An02g14190	mirC	similarity to hypothetical self-defense gene tcr3 - Streptomyces aureofaciens	2.04607	4.05e-09	3.87e-07	1
An05g00200	sidR	strong similarity to ankyrin repeat-containing protein Akr1 - Saccharomyces cerevisiae	1.05308	0.235316	0.469047	0
An06g01300	sidC	strong similarity to cyclic peptide AM-toxin synthase AMT - Alternaria alternata	1.64307	7.69e-07	2.37e-05	1
An16g05710		strong similarity to cytochrome P450 pisatin demethylase PDAT9 - Nectria haematococca	0.751801	0.00153558	0.0113383	0
An09g06280	hapX	strong similarity to hypothetical transcription factor BAB47239.1 - Aspergillus oryzae	1.89302	1.53e-06	4.13e-05	1
An01g02370	sreA	strong similarity to siderophore biosynthesis repressor sREA - Aspergillus nidulans	0.664258	4.22e-05	0.000622054	-1
