# Supplementary material for: The transcriptomic fingerprint of glucoamylase over-expression in Aspergillus niger
Source: BMC Genomics. 2012 Dec 13;13:701. doi: 10.1186/1471-2164-13-701 (PMC3554566; doi:10.1186/1471-2164-13-701)
Supplement: Additional file 7 — Enriched-GO terms from the comparison between B36/N402 versus maltose/xylose. [file 1471-2164-13-701-S7.xls]

## Sheet: sheet
Additional file 7. Enriched GO terms from the comparision between B36/N402 and maltose/xylose [23] ; only terminal node is shown.
i) commonly induced gene set between B36/N402 and maltose/xylose
GO term	description	p-value	FDR	Function	node type	sP	rP	sN	rN	genes enriched
GO:0031204	posttranslational protein targeting to membrane, translocation	2.6199e-10	3.79325e-08	BP	terminalNode	6	0	86	3448	An02g01510,An03g04340,An01g11630,An16g08830,An01g13070,An11g04180,
GO:0006890	retrograde vesicle-mediated transport, Golgi to ER	6.02301e-08	5.07249e-06	BP	terminalNode	7	9	85	3439	An02g07090,An02g05870,An01g14250,An16g05370,An02g02830,An07g06030,An16g02460,
GO:0006490	oligosaccharide-lipid intermediate biosynthetic process	6.25615e-08	5.07249e-06	BP	terminalNode	5	1	87	3447	An02g12630,An18g05910,An14g05910,An18g02360,An06g01100,
GO:0006616	SRP-dependent cotranslational protein targeting to membrane, translocation	2.09614e-06	0.000137061	BP	terminalNode	4	1	88	3447	An03g04340,An01g11630,An16g08830,An11g04180,
GO:0090114	COPII-coated vesicle budding	1.40951e-05	0.00086578	BP	terminalNode	4	3	88	3445	An02g01690,An01g04730,An04g00360,An08g10650,
GO:0006465	signal peptide processing	6.67138e-05	0.00307338	BP	terminalNode	3	1	89	3447	An01g00560,An09g05420,An16g07390,
GO:0030433	ER-associated protein catabolic process	0.00122785	0.0428074	BP	terminalNode	4	15	88	3433	An18g06220,An05g00880,An11g04180,An04g01720,
GO:0071212	subsynaptic reticulum	1.47299e-24	5.86742e-23	CC	terminalNode	27	53	65	3395	An03g04410,An16g08570,An07g04190,An18g06740,An05g00880,An02g14800,An09g05420,An02g14560,An11g04180,An02g07090,An03g04940,An16g07390,An01g13070,An02g01510,An03g04340,An01g11630,An04g01950,An18g03920,An01g04320,An15g01420,An01g00560,An02g02980,An09g05880,An02g09470,An04g01720,An01g13220,An16g08830,
GO:0030126	COPI vesicle coat	1.79568e-09	2.25878e-08	CC	terminalNode	6	1	86	3447	An02g05870,An01g14250,An07g06030,An08g03270,An16g02460,An16g05370,
GO:0005788	endoplasmic reticulum lumen	1.06452e-08	1.24108e-07	CC	terminalNode	5	0	87	3448	An05g00880,An01g13220,An09g05880,An02g14800,An11g04180,
GO:0030127	COPII vesicle coat	6.16331e-06	5.45567e-05	CC	terminalNode	4	2	88	3446	An02g01690,An01g04730,An04g00360,An08g10650,
GO:0008250	oligosaccharyltransferase complex	6.16331e-06	5.45567e-05	CC	terminalNode	4	2	88	3446	An07g04190,An18g03920,An02g14560,An16g08570,
GO:0031207	Sec62/Sec63 complex	1.69993e-05	0.000137723	CC	terminalNode	3	0	89	3448	An02g01510,An16g08830,An01g13070,
GO:0005787	signal peptidase complex	1.69993e-05	0.000137723	CC	terminalNode	3	0	89	3448	An01g00560,An09g05420,An16g07390,
GO:0030173	integral to Golgi membrane	0.000180332	0.00134686	CC	terminalNode	4	8	88	3440	An03g04940,An01g04320,An01g08620,An18g06740,
GO:0030176	integral to endoplasmic reticulum membrane	0.00182195	0.0122661	CC	terminalNode	4	17	88	3431	An03g04940,An18g06740,An04g01950,An01g04320,
GO:0000030	mannosyltransferase activity	5.40637e-06	0.000940521	MF	terminalNode	6	13	86	3435	An06g01100,An16g08490,An07g04940,An14g05910,An18g05910,An18g02360,
GO:0004579	dolichyl-diphosphooligosaccharide-protein glycotransferase activity	6.16331e-06	0.000940521	MF	terminalNode	4	2	88	3446	An07g04190,An18g03920,An02g14560,An16g08570,
GO:0003756	protein disulfide isomerase activity	6.67138e-05	0.00636283	MF	terminalNode	3	1	89	3447	An01g04600,An18g02020,An02g14800,
GO:0060589	nucleoside-triphosphatase regulator activity	0.000255649	0.0216734	MF	terminalNode	7	43	85	3405	An01g04730,An16g05370,An02g07090,An07g02190,An02g02640,An04g01720,An01g13220,
GO:0015405	P-P-bond-hydrolysis-driven transmembrane transporter activity	0.000492411	0.0341554	MF	terminalNode	6	34	86	3414	An01g11630,An18g06290,An02g09250,An04g08190,An02g09470,An03g04340,
ii) up only in B36/N402
GO term	description	p-value	FDR	Function	node type	sP	rP	sN	rN	genes enriched
GO:0006879	cellular iron ion homeostasis	5.25838e-07	0.000355291	BP	terminalNode	12	20	230	3278	An11g00220,An08g00370,An06g01300,An05g00220,An03g03560,An07g06240,An08g10600,An03g05160,An09g04280,An09g06280,An05g01040,An15g03220,
GO:0030005	cellular di-, tri-valent inorganic cation homeostasis	7.24098e-06	0.00183468	BP	terminalNode	14	39	228	3259	An11g00220,An08g00370,An06g01300,An15g03910,An03g03560,An05g00220,An07g06240,An08g10600,An03g05160,An09g04280,An09g06280,An05g01040,An02g02020,An15g03220,
GO:0055066	di-, tri-valent inorganic cation homeostasis	7.24098e-06	0.00183468	BP	terminalNode	14	39	228	3259	An11g00220,An08g00370,An06g01300,An15g03910,An03g03560,An05g00220,An07g06240,An08g10600,An03g05160,An09g04280,An09g06280,An05g01040,An02g02020,An15g03220,
GO:0000041	transition metal ion transport	1.64464e-05	0.00268892	BP	terminalNode	10	20	232	3278	An07g06240,An11g00220,An04g04240,An08g00370,An09g06280,An12g04930,An03g05000,An02g14450,An03g03560,An06g01730,
GO:0006281	DNA repair	0.000108993	0.0129958	BP	terminalNode	24	132	218	3166	An03g02640,An09g02220,An04g08590,An14g00440,An15g00270,An15g07150,An12g07910,An01g07600,An12g08240,An02g11990,An09g05840,An01g04720,An07g04830,An07g08490,An02g11980,An02g04320,An15g03910,An08g10560,An08g07600,An08g02350,An12g04690,An11g10450,An01g13280,An16g01580,
GO:0006272	leading strand elongation	0.000143864	0.0132551	BP	terminalNode	5	4	237	3294	An15g00270,An02g11990,An16g01580,An02g11980,An02g04320,
GO:0010106	cellular response to iron ion starvation	0.000143864	0.0132551	BP	terminalNode	5	4	237	3294	An06g01300,An07g06240,An02g14190,An05g00220,An03g03560,
GO:0009263	deoxyribonucleotide biosynthetic process	0.000315793	0.0256045	BP	terminalNode	3	0	239	3298	An14g06870,An04g01080,An09g05840,
GO:0007059	chromosome segregation	0.000678703	0.047439	BP	terminalNode	12	49	230	3249	An11g04360,An11g01510,An04g06060,An02g11980,An01g13280,An02g04320,An02g11990,An01g04120,An14g00440,An15g00270,An16g01580,An14g03890,
GO:0031390	Ctf18 RFC-like complex	6.77879e-06	0.000972256	CC	terminalNode	6	3	236	3295	An15g00270,An02g11990,An16g01580,An02g11980,An02g04320,An04g06060,
GO:0031389	Rad17 RFC-like complex	8.13603e-06	0.000972256	CC	terminalNode	5	1	237	3297	An02g11980,An15g00270,An02g11990,An02g04320,An16g01580,
GO:0031391	Elg1 RFC-like complex	8.13603e-06	0.000972256	CC	terminalNode	5	1	237	3297	An02g11980,An15g00270,An02g11990,An02g04320,An16g01580,
GO:0005663	DNA replication factor C complex	6.77058e-05	0.00647267	CC	terminalNode	5	3	237	3295	An02g11980,An15g00270,An02g11990,An02g04320,An16g01580,
GO:0030125	clathrin vesicle coat	0.00204118	0.0487841	CC	terminalNode	4	5	238	3293	An04g07040,An07g08220,An03g04910,An04g02070,
GO:0003689	DNA clamp loader activity	6.77058e-05	0.0258297	MF	terminalNode	5	3	237	3295	An02g11980,An15g00270,An02g11990,An02g04320,An16g01580,
iii) up only in maltose/xylose
GO term	description	p-value	FDR	Function	node type	sP	rP	sN	rN	genes enriched
GO:0015812	gamma-aminobutyric acid transport	1.98973e-05	0.00366654	BP	terminalNode	6	8	158	3368	An02g09540,An12g10000,An16g01920,An16g02000,An13g01860,An15g07120,
GO:0015807	L-amino acid transport	3.18976e-05	0.00497357	BP	terminalNode	6	9	158	3367	An02g09540,An12g10000,An16g01920,An16g02000,An13g01860,An15g07120,
GO:0005982	starch metabolic process	4.1908e-05	0.00566316	BP	terminalNode	5	5	159	3371	An04g06920,An01g10930,An04g06930,An11g03340,An04g06910,
GO:0045733	acetate catabolic process	4.1908e-05	0.00566316	BP	terminalNode	5	5	159	3371	An04g05620,An08g04990,An03g03360,An08g06580,An18g01590,
GO:0015838	betaine transport	0.000466254	0.0363499	BP	terminalNode	4	5	160	3371	An09g05010,An08g04990,An03g03360,An18g01590,
GO:0015804	neutral amino acid transport	0.000578523	0.041881	BP	terminalNode	5	11	159	3365	An03g05360,An08g02900,An14g07130,An14g02720,An15g07120,
GO:0072593	reactive oxygen species metabolic process	0.000749151	0.0489848	BP	terminalNode	4	6	160	3370	An14g07200,An12g10720,An02g02750,An08g10000,
GO:0006066	alcohol metabolic process	0.000747959	0.0489848	BP	terminalNode	20	180	144	3196	An17g01330,An08g04990,An01g11520,An02g05830,An04g04890,An03g06550,An16g02380,An11g04370,An14g04590,An06g01510,An02g10310,An02g03580,An16g01710,An04g02670,An01g02810,An08g07290,An09g00260,An08g00210,An17g01530,An02g04900,
GO:0031105	septin complex	0.000377467	0.0300716	CC	terminalNode	3	1	161	3375	An07g05110,An09g05260,An08g00310,
GO:0015149	hexose transmembrane transporter activity	0.000377467	0.0240006	MF	terminalNode	3	1	161	3375	An02g03540,An12g07450,An11g01100,
GO:0005545	1-phosphatidylinositol binding	0.000377467	0.0240006	MF	terminalNode	3	1	161	3375	An07g05110,An09g05260,An08g00310,
GO:0004601	peroxidase activity	0.000362482	0.0240006	MF	terminalNode	6	16	158	3360	An12g08570,An02g07930,An14g07200,An12g10720,An02g02750,An11g07650,
GO:0004553	hydrolase activity, hydrolyzing O-glycosyl compounds	0.000764816	0.0389037	MF	terminalNode	12	78	152	3298	An01g11520,An06g01510,An04g06920,An11g07660,An01g12450,An11g03340,An01g10930,An09g00260,An03g06550,An16g02770,An02g04900,An04g06930,
GO:0015185	L-gamma-aminobutyric acid transmembrane transporter activity	0.000749151	0.0389037	MF	terminalNode	4	6	160	3370	An02g09540,An12g10000,An16g01920,An13g01860,
iv) commonly repressed gene set between B36/N402 and maltose/xylose
GO term	description	p-value	FDR	Function	node type	sP	rP	sN	rN	genes enriched
GO:0005996	monosaccharide metabolic process	1.24951e-05	0.0126637	BP	terminalNode	8	109	27	3396	An12g00480,An08g05790,An03g00960,An15g02300,An01g06120,An02g11720,An02g11150,An02g07470,
GO:0000272	polysaccharide catabolic process	3.86457e-05	0.015667	BP	terminalNode	6	61	29	3444	An01g05360,An08g05790,An15g02300,An01g06120,An02g11150,An02g07020,
GO:0004553	hydrolase activity, hydrolyzing O-glycosyl compounds	2.04552e-05	0.0127725	MF	terminalNode	7	83	28	3422	An01g05360,An03g00960,An15g02300,An01g06120,An02g11720,An02g11150,An02g07020,
v) down only in B36/N402
GO term	description	p-value	FDR	Function	node type	sP	rP	sN	rN	genes enriched
GO:0005982	starch metabolic process	6.58184e-05	0.00303214	BP	terminalNode	5	5	175	3355	An04g06920,An01g10930,An04g06930,An11g03340,An04g06910,
GO:0043648	dicarboxylic acid metabolic process	9.00703e-05	0.00396897	BP	terminalNode	10	37	170	3323	An14g06760,An02g06120,An12g00160,An11g02980,An16g05570,An07g05830,An03g06800,An05g00930,An17g01530,An13g01930,
GO:0000023	maltose metabolic process	0.000129391	0.00535256	BP	terminalNode	3	0	177	3360	An02g13240,An04g06920,An01g10930,
GO:0006800	oxygen and reactive oxygen species metabolic process	0.000190234	0.00701099	BP	terminalNode	5	7	175	3353	An12g10720,An01g01550,An02g02750,An01g01830,An08g10000,
GO:0044275	cellular carbohydrate catabolic process	0.00028944	0.00946282	BP	terminalNode	13	72	167	3288	An01g01540,An07g08990,An01g06620,An04g02090,An02g13240,An02g07650,An18g01670,An09g02240,An01g12550,An01g10930,An09g00260,An02g04900,An18g05380,
GO:0006066	alcohol metabolic process	0.000391141	0.0114905	BP	terminalNode	22	178	158	3182	An07g02100,An01g06970,An07g08990,An02g07650,An02g05830,An09g02240,An04g04890,An01g12550,An11g04370,An07g00850,An14g04590,An06g01510,An04g02090,An16g01710,An04g02670,An18g01670,An02g06320,An08g07290,An09g00260,An04g02190,An17g01530,An02g04900,
GO:0042744	hydrogen peroxide catabolic process	0.000385403	0.0114905	BP	terminalNode	4	4	176	3356	An12g10720,An01g01550,An02g02750,An01g01830,
GO:0006091	generation of precursor metabolites and energy	0.000442216	0.0128053	BP	terminalNode	20	155	160	3205	An14g02250,An07g08990,An12g04780,An12g06290,An02g12770,An08g10530,An14g03090,An02g07650,An01g08000,An08g10000,An07g03170,An18g05670,An02g05470,An04g02090,An18g01670,An14g04080,An04g05640,An15g01920,An14g04400,An17g01530,
GO:0044282	small molecule catabolic process	0.000599707	0.0162081	BP	terminalNode	17	123	163	3237	An04g09030,An07g08990,An07g04270,An02g07650,An13g01930,An09g02240,An01g07030,An04g05620,An14g00990,An04g02090,An01g13810,An18g01670,An02g02820,An08g07290,An01g03550,An17g01530,An15g01860,
GO:0046185	aldehyde catabolic process	0.00106657	0.0260475	BP	terminalNode	4	6	176	3354	An01g07030,An08g07290,An17g01530,An14g06340,
GO:0019521	D-gluconate metabolic process	0.00120644	0.0274769	BP	terminalNode	5	12	175	3348	An13g01750,An12g10720,An01g01550,An02g02750,An01g01830,
GO:0019679	propionate metabolic process, methylcitrate cycle	0.00119872	0.0274769	BP	terminalNode	3	2	177	3358	An04g05620,An16g07110,An15g01920,
GO:0009102	biotin biosynthetic process	0.00119872	0.0274769	BP	terminalNode	3	2	177	3358	An04g06020,An15g01990,An15g01980,
GO:0006084	acetyl-CoA metabolic process	0.0012522	0.0280758	BP	terminalNode	6	19	174	3341	An14g04400,An04g05620,An02g12770,An07g03170,An08g10530,An15g01920,
GO:0006083	acetate metabolic process	0.00208622	0.0435956	BP	terminalNode	5	14	175	3346	An04g05620,An04g09030,An16g07110,An15g01860,An08g07290,
GO:0008177	succinate dehydrogenase (ubiquinone) activity	0.000129391	0.0123407	MF	terminalNode	3	0	177	3360	An14g04400,An02g12770,An07g03170,
GO:0004553	hydrolase activity, hydrolyzing O-glycosyl compounds	0.00051454	0.0356904	MF	terminalNode	13	77	167	3283	An01g01540,An04g03170,An06g01510,An04g06920,An01g12150,An02g13240,An09g02240,An11g03340,An01g12550,An01g10930,An09g00260,An02g04900,An04g06930,
GO:0004096	catalase activity	0.000385403	0.0326736	MF	terminalNode	4	4	176	3356	An12g10720,An01g01550,An02g02750,An01g01830,
vi) down only in maltose/xylose
GO term	description	p-value	FDR	Function	node type	sP	rP	sN	rN	genes enriched
GO:0030243	cellulose metabolic process	3.62277e-09	2.44779e-06	BP	terminalNode	8	1	234	3297	An08g01760,An01g03340,An07g08950,An07g09330,An14g02760,An16g06800,An01g11660,An12g02220,
GO:0006098	pentose-phosphate shunt	6.77879e-06	0.000654315	BP	terminalNode	6	3	236	3295	An08g06570,An16g05420,An11g02040,An14g03500,An02g12140,An07g03850,
GO:0042732	D-xylose metabolic process	8.13603e-06	0.000749624	BP	terminalNode	5	1	237	3297	An03g00940,An08g01740,An01g03740,An01g00780,An01g09960,
GO:0045493	xylan catabolic process	2.68875e-05	0.00194646	BP	terminalNode	5	2	237	3296	An12g05010,An03g00940,An01g00780,An01g09960,An14g05800,
GO:0009251	glucan catabolic process	6.88036e-05	0.00367013	BP	terminalNode	7	10	235	3288	An07g09330,An02g00850,An16g06800,An08g01760,An07g08950,An01g11660,An12g02220,
GO:0005997	xylulose metabolic process	0.000180771	0.00747803	BP	terminalNode	6	8	236	3290	An08g06570,An12g00030,An07g01290,An07g03140,An14g03500,An01g03740,
GO:0042221	response to chemical stimulus	0.000550908	0.018868	BP	terminalNode	34	247	208	3051	An07g03980,An11g10160,An02g14990,An03g06760,An01g01720,An09g01840,An04g03360,An18g06410,An03g04060,An11g07780,An02g12930,An07g06040,An11g02230,An01g08470,An08g01740,An09g04470,An01g03570,An13g02130,An07g02200,An02g11320,An11g10890,An08g01480,An14g01630,An14g04300,An02g12140,An11g02040,An17g01770,An18g01170,An01g03740,An04g01420,An11g06420,An01g08980,An11g09780,An04g05880,
GO:0015718	monocarboxylic acid transport	0.000884997	0.0259984	BP	terminalNode	6	12	236	3286	An07g09190,An07g02540,An03g04060,An01g03680,An02g06440,An07g08810,
GO:0010411	xyloglucan metabolic process	0.00119915	0.0303836	BP	terminalNode	3	1	239	3297	An01g03340,An16g02760,An14g02760,
GO:0006059	hexitol metabolic process	0.00116987	0.0303836	BP	terminalNode	5	8	237	3290	An12g00030,An11g05600,An07g01290,An02g00960,An01g10920,
GO:0019323	pentose catabolic process	0.00119915	0.0303836	BP	terminalNode	3	1	239	3297	An07g03140,An08g01740,An01g03740,
GO:0006012	galactose metabolic process	0.00122041	0.0305403	BP	terminalNode	6	13	236	3285	An11g01120,An02g03590,An01g03740,An11g10890,An14g01800,An02g11320,
GO:0009070	serine family amino acid biosynthetic process	0.00204118	0.0440156	BP	terminalNode	4	5	238	3293	An05g00410,An08g01000,An01g07900,An02g00890,
GO:0046526	D-xylulose reductase activity	0.000315793	0.0188107	MF	terminalNode	3	0	239	3298	An12g00030,An07g01290,An01g03740,
GO:0016162	cellulose 1,4-beta-cellobiosidase activity	0.000100948	0.0128372	MF	terminalNode	4	1	238	3297	An08g01760,An07g09330,An12g02220,An01g11660,
GO:0016857	racemase and epimerase activity, acting on carbohydrates and derivatives	0.000286571	0.0188107	MF	terminalNode	4	2	238	3296	An11g10890,An02g11320,An02g09090,An04g03750,
GO:0008810	cellulase activity	2.68875e-05	0.00410303	MF	terminalNode	5	2	237	3296	An01g03340,An07g08950,An14g02760,An16g06800,An01g11660,
GO:0046556	alpha-N-arabinofuranosidase activity	0.000286571	0.0188107	MF	terminalNode	4	2	238	3296	An03g00960,An08g01710,An01g00330,An01g09960,
GO:0008483	transaminase activity	0.000448383	0.0228077	MF	terminalNode	7	15	235	3283	An08g01000,An04g00430,An04g06380,An02g05540,An04g04130,An03g05940,An02g00890,
sP: number of GO annotated genes belong to the given GO term in tester sets; rP: number of GO annotated genes in reference sets; sN: number of remaining GO annotated genes in tester sets; rN: number of remaining GO annotated genes in reference sets
